# Supplementary material for: Genome-wide transcriptome analysis of the salt stress tolerance mechanism in Rosa chinensis
Source: PLoS One. 2018 Jul 26;13(7):e0200938. doi: 10.1371/journal.pone.0200938 (PMC6062038; doi:10.1371/journal.pone.0200938)
Supplement: S1 Table — (XLSX) [file pone.0200938.s003.xlsx]

## Sheet: Sheet1
Group	Sample ID	Salt treatment time	Tissue	Cultivars	Species
TR_0	TR0_1	0d	Root	Tineke	rosa chinensis
	TR0_2	0d	Root	Tineke	rosa chinensis
	TR0_3	0d	Root	Tineke	rosa chinensis
TL_0	TL0_1	0d	Leaf	Tineke	rosa chinensis
	TL0_2	0d	Leaf	Tineke	rosa chinensis
	TL0_3	0d	Leaf	Tineke	rosa chinensis
TR_2	TR2_1	2d	Root	Tineke	rosa chinensis
	TR2_2	2d	Root	Tineke	rosa chinensis
	TR2_3	2d	Root	Tineke	rosa chinensis
TL_2	TL2_1	2d	Leaf	Tineke	rosa chinensis
	TL2_2	2d	Leaf	Tineke	rosa chinensis
	TL2_3	2d	Leaf	Tineke	rosa chinensis
TR_4	TR4_1	4d	Root	Tineke	rosa chinensis
	TR4_2	4d	Root	Tineke	rosa chinensis
	TR4_3	4d	Root	Tineke	rosa chinensis
TL_4	TL4_1	4d	Leaf	Tineke	rosa chinensis
	TL4_2	4d	Leaf	Tineke	rosa chinensis
	TL4_3	4d	Leaf	Tineke	rosa chinensis
TL_7	TL7_1	7d	Leaf	Tineke	rosa chinensis
	TL7_2	7d	Leaf	Tineke	rosa chinensis
	TL7_3	7d	Leaf	Tineke	rosa chinensis
TL_9	TL9_1	9d	Leaf	Tineke	rosa chinensis
	TL9_2	9d	Leaf	Tineke	rosa chinensis
	TL9_3	9d	Leaf	Tineke	rosa chinensis
HR_0	FR0_1	0d	Root	Hiogi	rosa chinensis
	FR0_2	0d	Root	Hiogi	rosa chinensis
	FR0_3	0d	Root	Hiogi	rosa chinensis
HL_0	FL0_1	0d	Leaf	Hiogi	rosa chinensis
	FL0_2	0d	Leaf	Hiogi	rosa chinensis
	FL0_3	0d	Leaf	Hiogi	rosa chinensis
HR_2	FR2_1	2d	Root	Hiogi	rosa chinensis
	FR2_2	2d	Root	Hiogi	rosa chinensis
	FR2_3	2d	Root	Hiogi	rosa chinensis
HL_2	FL2_1	2d	Leaf	Hiogi	rosa chinensis
	FL2_2	2d	Leaf	Hiogi	rosa chinensis
	FL2_3	2d	Leaf	Hiogi	rosa chinensis
HR_4	FR4_1	4d	Root	Hiogi	rosa chinensis
	FR4_2	4d	Root	Hiogi	rosa chinensis
	FR4_3	4d	Root	Hiogi	rosa chinensis
HL_4	FL4_1	4d	Leaf	Hiogi	rosa chinensis
	FL4_2	4d	Leaf	Hiogi	rosa chinensis
	FL4_3	4d	Leaf	Hiogi	rosa chinensis
HL_7	FL7_1	7d	Leaf	Hiogi	rosa chinensis
	FL7_2	7d	Leaf	Hiogi	rosa chinensis
	FL7_3	7d	Leaf	Hiogi	rosa chinensis
