# Supplementary material for: Genome-wide transcriptome analysis of the salt stress tolerance mechanism in Rosa chinensis
Source: PLoS One. 2018 Jul 26;13(7):e0200938. doi: 10.1371/journal.pone.0200938 (PMC6062038; doi:10.1371/journal.pone.0200938)
Supplement: S2 Table — (XLSX) [file pone.0200938.s004.xlsx]

## Sheet: Standard Curves
					pg/ml
				abs	SOD
				0.129	2
				0.216	4
				0.354	8
				0.605	16
				1.182	32
					ng/L
				abs	Pro
				0.121	150
				0.206	300
				0.389	600
				0.878	1200
				1.657	2400
					nmol/L
				abs	MDA
				0.185	0.3
				0.436	0.6
				0.656	1.2
				1.171	2.4
				2.312	4.8
