# Supplementary material for: Genome-wide transcriptome analysis of the salt stress tolerance mechanism in Rosa chinensis
Source: PLoS One. 2018 Jul 26;13(7):e0200938. doi: 10.1371/journal.pone.0200938 (PMC6062038; doi:10.1371/journal.pone.0200938)
Supplement: S3 Table — (XLSX) [file pone.0200938.s005.xlsx]

## Sheet: S2 Table_Standard curve
			Abs	na concent µg /ml
			0	0
			0.076	0.1
			0.146	0.2
			0.211	0.3
			0.293	0.4
