# Supplementary material for: Genome-wide transcriptome analysis of the salt stress tolerance mechanism in Rosa chinensis
Source: PLoS One. 2018 Jul 26;13(7):e0200938. doi: 10.1371/journal.pone.0200938 (PMC6062038; doi:10.1371/journal.pone.0200938)
Supplement: S4 Table — (XLSX) [file pone.0200938.s006.xlsx]

## Sheet: Sheet1
Target	Sample	CT-value (mean)
GAPDH	TR0_1	25.3229
GAPDH	TR0_2	25.6667
GAPDH	TR0_3	24.4486
GAPDH	TL0_1	25.7129
GAPDH	TL0_2	25.4494
GAPDH	TL0_3	26.4685
GAPDH	TR2_1	26.6231
GAPDH	TR2_2	25.5408
GAPDH	TR2_3	24.4893
GAPDH	TL2_1	24.3242
GAPDH	TL2_2	25.3694
GAPDH	TL2_3	24.7742
GAPDH	TR4_1	25.6231
GAPDH	TR4_2	24.8404
GAPDH	TR4_3	25.7998
GAPDH	TL4_1	25.4883
GAPDH	TL4_2	25.3229
GAPDH	TL4_3	24.3242
GAPDH	TL7_1	24.4486
GAPDH	TL7_2	25.2903
GAPDH	TL7_3	25.5539
GAPDH	TL9_1	26.1456
GAPDH	TL9_2	24.7661
GAPDH	TL9_3	25.3683
GAPDH	FR0_1	26.6522
GAPDH	FR0_2	25.4943
GAPDH	FR0_3	25.7786
GAPDH	FL0_1	24.1447
GAPDH	FL0_2	24.2223
GAPDH	FL0_3	25.0579
GAPDH	FR2_1	25.9966
GAPDH	FR2_2	24.7726
GAPDH	FR2_3	25.0499
GAPDH	FL2_1	26.4715
GAPDH	FL2_2	25.3098
GAPDH	FL2_3	25.4707
GAPDH	FR4_1	26.1447
GAPDH	FR4_2	26.0852
GAPDH	FR4_3	25.9726
GAPDH	FL4_1	25.0764
GAPDH	FL4_2	24.4163
GAPDH	FL4_3	25.1544
GAPDH	FL7_1	25.9372
GAPDH	FL7_2	25.6717
GAPDH	FL7_3	26.0169
