# Supplementary material for: Genome-wide transcriptome analysis of the salt stress tolerance mechanism in Rosa chinensis
Source: PLoS One. 2018 Jul 26;13(7):e0200938. doi: 10.1371/journal.pone.0200938 (PMC6062038; doi:10.1371/journal.pone.0200938)
Supplement: S5 Table — (XLSX) [file pone.0200938.s007.xlsx]

## Sheet: Sheet1
Group	Sample ID	Raw Reads	Clean reads	Clean bases	Error(%)	Q20(%)	Q30(%)	GC(%)
TR_0	TR0_1	45879866	44482312	6.67G	0.02	96.75	91.82	45.7
	TR0_2	43138216	41458912	6.22G	0.02	96.92	92.2	45.77
	TR0_3	53663770	51749478	7.76G	0.02	97.07	92.52	45.48
TL_0	TL0_1	44799318	43117900	6.47G	0.02	97.13	92.6	45.88
	TL0_2	52022052	50120752	7.52G	0.02	96.86	92.05	45.7
	TL0_3	49560416	47581208	7.14G	0.02	96.86	92.01	46.05
TR_2	TR2_1	46997996	44705916	6.71G	0.02	96.99	92.48	46.29
	TR2_2	53749200	50642806	7.6G	0.01	97.32	93.36	47.26
	TR2_3	50618964	47902774	7.19G	0.02	97	92.58	46.08
TL_2	TL2_1	50829104	48810630	7.32G	0.02	96.94	92.21	45.16
	TL2_2	45638796	43863444	6.58G	0.02	97.17	92.68	45.07
	TL2_3	52588186	50563836	7.58G	0.02	97.11	92.52	45.39
TR_4	TR4_1	51017906	47807882	7.17G	0.02	95.95	90.52	47.7
	TR4_2	41580918	39358078	5.9G	0.02	96.47	91.57	47.12
	TR4_3	54441112	51412806	7.71G	0.02	95.61	89.73	46.64
TL_4	TL4_1	43161292	40670336	6.1G	0.02	95.86	89.99	45.51
	TL4_2	54839004	53821760	8.07G	0.02	97.36	93.25	45.79
	TL4_3	65122168	61574438	9.24G	0.03	94.3	87	45.53
TL_7	TL7_1	58042022	55465272	8.32G	0.02	97.26	92.87	46.6
	TL7_2	56758356	54418678	8.16G	0.02	97.3	92.97	46.49
	TL7_3	46270412	44199276	6.63G	0.02	97.11	92.53	46.59
TL_9	TL9_1	44547124	42880266	6.43G	0.02	96.98	92.25	46.05
	TL9_2	55038330	53043470	7.96G	0.02	97	92.32	45.83
	TL9_3	52965164	50749378	7.61G	0.02	96.92	92.13	46
HR_0	FR0_1	50180492	48081100	7.21G	0.02	97.08	92.44	45.91
	FR0_2	48068644	46022034	6.9G	0.02	97	92.28	45.91
	FR0_3	50259994	48201824	7.23G	0.02	96.95	92.15	45.67
HL_0	FL0_1	47580788	45628670	6.84G	0.02	97.06	92.4	45.99
	FL0_2	44557024	43277712	6.49G	0.02	97.21	92.64	46.03
	FL0_3	45320818	43789950	6.57G	0.02	96.81	91.94	45.38
HR_2	FR2_1	52560750	49697682	7.45G	0.02	96.09	90.58	47.34
	FR2_2	49487284	47209900	7.08G	0.02	96.26	90.96	48.33
	FR2_3	49030314	46395994	6.96G	0.02	96.63	91.73	47.55
HL_2	FL2_1	52648132	50666504	7.6G	0.02	96.8	92.27	45.04
	FL2_2	47018960	45195320	6.78G	0.02	96.67	91.93	45.27
	FL2_3	48764622	47309988	7.1G	0.02	96.93	92.23	45.29
HR_4	FR4_1	49734302	47082972	7.06G	0.02	95.44	89.43	46.78
	FR4_2	46219238	43959706	6.59G	0.02	95.91	90.36	47.29
	FR4_3	49815736	45253874	6.79G	0.02	96.41	91.39	48.1
HL_4	FL4_1	48683552	46302256	6.95G	0.03	95.15	88.43	45.33
	FL4_2	49474024	48110212	7.22G	0.02	95.11	88.49	45.83
	FL4_3	45092036	43904942	6.59G	0.02	95.31	88.91	45.77
HL_7	FL7_1	46456816	44875864	6.73G	0.02	96.77	91.87	46.82
	FL7_2	50089632	48069930	7.21G	0.02	96.46	91.53	46.31
	FL7_3	48755800	47051034	7.06G	0.02	96.65	91.66	46.91
