# Supplementary material for: Genome-wide transcriptome analysis of the salt stress tolerance mechanism in Rosa chinensis
Source: PLoS One. 2018 Jul 26;13(7):e0200938. doi: 10.1371/journal.pone.0200938 (PMC6062038; doi:10.1371/journal.pone.0200938)
Supplement: S6 Table — (XLSX) [file pone.0200938.s008.xlsx]

## Sheet: Sheet1
HL2vsHL0.DEG_GO_enrichment_result---top 20 GO terms
GO_accession	Description	Term_type	Over_represented_pValue	Corrected_pValue	DEG_item	DEG_list	Bg_item	Bg_list	Gene_names
GO:0015238	drug transmembrane transporter activity	molecular_function	1.8619e-19	6.0008e-16	62	5624	468	207678	Cluster-172075.208400,Cluster-172075.125321,Cluster-172075.178001,Cluster-172075.248333,Cluster-172075.137246,Cluster-172075.189687,Cluster-172075.71896,Cluster-172075.89935,Cluster-172075.94218,Cluster-172075.94219,Cluster-172075.105630,Cluster-172075.184874,Cluster-172075.153058,Cluster-172075.91384,Cluster-172075.216946,Cluster-172075.221814,Cluster-172075.212259,Cluster-172075.147446,Cluster-…
GO:0090484	drug transporter activity	molecular_function	1.8619e-19	6.0008e-16	62	5624	468	207678	Cluster-172075.199152,Cluster-172075.211847,Cluster-172075.231478,Cluster-172075.195948,Cluster-172075.78633,Cluster-172075.178002,Cluster-172075.135831,Cluster-172075.165529,Cluster-172075.207881,Cluster-172075.147446,Cluster-172075.71897,Cluster-172075.212259,Cluster-172075.221814,Cluster-172075.216946,Cluster-172075.91384,Cluster-172075.153058,Cluster-172075.184874,Cluster-172075.105630,Cluste…
GO:0016705	oxidoreductase activity, acting on paired donors, with incorporation or reduction of molecular oxygen	molecular_function	5.1506e-19	1.1067e-15	176	5624	2808	207678	Cluster-172075.87318,Cluster-172075.215550,Cluster-172075.163873,Cluster-172075.72112,Cluster-172075.92186,Cluster-172075.155577,Cluster-172075.164726,Cluster-172075.172316,Cluster-172075.187125,Cluster-172075.18400,Cluster-172075.171699,Cluster-172075.180303,Cluster-172075.156362,Cluster-172075.135958,Cluster-172075.43883,Cluster-172075.162172,Cluster-172075.161211,Cluster-172075.198926,Cluster-…
GO:0006855	drug transmembrane transport	biological_process	1.6868e-18	2.1746e-15	59	5624	448	207678	Cluster-172075.179999,Cluster-172075.140305,Cluster-172075.92933,Cluster-172075.211849,Cluster-172075.125322,Cluster-172075.171687,Cluster-172075.158945,Cluster-172075.165527,Cluster-172075.165528,Cluster-172075.163864,Cluster-172075.163863,Cluster-172075.91506,Cluster-172075.135828,Cluster-172075.211850,Cluster-172075.171685,Cluster-172075.157063,Cluster-172075.143450,Cluster-172075.188768,Clust…
GO:0015893	drug transport	biological_process	1.6868e-18	2.1746e-15	59	5624	448	207678	Cluster-172075.125325,Cluster-172075.135833,Cluster-172075.127713,Cluster-172075.163865,Cluster-172075.94178,Cluster-172075.71890,Cluster-172075.172771,Cluster-172075.208397,Cluster-172075.135829,Cluster-172075.135832,Cluster-172075.125319,Cluster-172075.85326,Cluster-172075.127712,Cluster-172075.165534,Cluster-172075.92933,Cluster-172075.179999,Cluster-172075.140305,Cluster-172075.165527,Cluster…
GO:0042493	response to drug	biological_process	3.6017e-18	3.8694e-15	59	5624	459	207678	Cluster-172075.163864,Cluster-172075.163863,Cluster-172075.165528,Cluster-172075.135828,Cluster-172075.91506,Cluster-172075.188768,Cluster-172075.157063,Cluster-172075.143450,Cluster-172075.211850,Cluster-172075.171685,Cluster-172075.165533,Cluster-172075.140305,Cluster-172075.179999,Cluster-172075.92933,Cluster-172075.125322,Cluster-172075.211849,Cluster-172075.158945,Cluster-172075.165527,Clust…
GO:0016491	oxidoreductase activity	molecular_function	4.1958e-17	3.8638e-14	778	5624	20840	207678	Cluster-172075.143896,Cluster-172075.119689,Cluster-172075.169630,Cluster-172075.77829,Cluster-172075.190754,Cluster-172075.170749,Cluster-172075.18235,Cluster-172075.212440,Cluster-172075.200150,Cluster-172075.180177,Cluster-172075.112267,Cluster-172075.212486,Cluster-172075.158674,Cluster-172075.133572,Cluster-172075.177489,Cluster-172075.171377,Cluster-172075.81304,Cluster-172075.187283,Cluste…
GO:0055114	oxidation-reduction process	biological_process	1.2913e-15	1.0404e-12	783	5624	21202	207678	Cluster-172075.121527,Cluster-172075.168701,Cluster-172075.128269,Cluster-172075.171214,Cluster-172075.101595,Cluster-172075.145433,Cluster-172075.173732,Cluster-172075.253386,Cluster-172075.128915,Cluster-172075.140087,Cluster-172075.215176,Cluster-172075.111254,Cluster-172075.155685,Cluster-172075.181154,Cluster-172075.145973,Cluster-172075.131885,Cluster-172075.196007,Cluster-172075.160901,Clu…
GO:0003824	catalytic activity	molecular_function	5.8403e-15	4.183e-12	3154	5624	96481	207678	Cluster-172075.118124,Cluster-172075.192522,Cluster-172075.165634,Cluster-172075.169579,Cluster-172075.107862,Cluster-172075.167991,Cluster-172075.161464,Cluster-172075.186173,Cluster-172075.91018,Cluster-172075.91598,Cluster-172075.212339,Cluster-172075.195137,Cluster-172075.198943,Cluster-172075.144689,Cluster-172075.160363,Cluster-172075.211118,Cluster-172075.164804,Cluster-172075.129041,Clust…
GO:0004185	serine-type carboxypeptidase activity	molecular_function	2.1514e-13	1.2607e-10	51	5624	544	207678	Cluster-172075.142363,Cluster-172075.84918,Cluster-172075.178409,Cluster-172075.178405,Cluster-172075.100336,Cluster-172075.156651,Cluster-172075.139636,Cluster-172075.178407,Cluster-172075.175159,Cluster-172075.199403,Cluster-172075.122692,Cluster-172075.192672,Cluster-172075.127693,Cluster-172075.199402,Cluster-172075.186563,Cluster-172075.152724,Cluster-172075.180290,Cluster-172075.195916,Clus…
GO:0016757	transferase activity, transferring glycosyl groups	molecular_function	3.0891e-12	1.6594e-09	226	5624	4053	207678	Cluster-172075.253769,Cluster-172075.221515,Cluster-172075.201571,Cluster-172075.130040,Cluster-172075.213433,Cluster-172075.116826,Cluster-172075.118056,Cluster-172075.201784,Cluster-172075.87786,Cluster-172075.161367,Cluster-172075.156493,Cluster-172075.121242,Cluster-172075.156657,Cluster-172075.104641,Cluster-172075.109481,Cluster-172075.160046,Cluster-172075.156490,Cluster-172075.120905,Clus…
GO:0005984	disaccharide metabolic process	biological_process	3.7375e-12	1.8532e-09	115	5624	1637	207678	Cluster-172075.162158,Cluster-172075.217062,Cluster-172075.162155,Cluster-172075.175686,Cluster-172075.162166,Cluster-172075.180915,Cluster-172075.162478,Cluster-172075.87347,Cluster-172075.178054,Cluster-172075.194936,Cluster-172075.169585,Cluster-172075.116826,Cluster-172075.210079,Cluster-172075.157545,Cluster-172075.201784,Cluster-172075.185039,Cluster-172075.119161,Cluster-172075.120905,Clus…
GO:0034754	cellular hormone metabolic process	biological_process	4.3815e-12	2.0174e-09	68	5624	823	207678	Cluster-172075.159919,Cluster-172075.202688,Cluster-172075.155428,Cluster-172075.77832,Cluster-172075.155425,Cluster-172075.154155,Cluster-172075.89642,Cluster-172075.111255,Cluster-172075.115708,Cluster-172075.190951,Cluster-172075.213791,Cluster-172075.207674,Cluster-172075.192031,Cluster-172075.155414,Cluster-172075.160769,Cluster-172075.163073,Cluster-172075.192224,Cluster-172075.111254,Clust…
GO:0042445	hormone metabolic process	biological_process	5.7938e-12	2.4898e-09	68	5624	834	207678	Cluster-172075.213791,Cluster-172075.155414,Cluster-172075.192031,Cluster-172075.207674,Cluster-172075.160769,Cluster-172075.163073,Cluster-172075.115708,Cluster-172075.190951,Cluster-172075.77832,Cluster-172075.155425,Cluster-172075.154155,Cluster-172075.89642,Cluster-172075.111255,Cluster-172075.159919,Cluster-172075.202688,Cluster-172075.155428,Cluster-172075.206045,Cluster-172075.215176,Clust…
GO:0005975	carbohydrate metabolic process	biological_process	6.4742e-12	2.6083e-09	464	5624	10885	207678	Cluster-172075.87347,Cluster-172075.162478,Cluster-172075.253769,Cluster-172075.181216,Cluster-172075.201784,Cluster-172075.214140,Cluster-172075.92033,Cluster-172075.220076,Cluster-172075.120905,Cluster-172075.151395,Cluster-172075.167134,Cluster-172075.180730,Cluster-172075.167453,Cluster-172075.156282,Cluster-172075.155952,Cluster-172075.137341,Cluster-172075.162996,Cluster-172075.88249,Cluste…
GO:0010817	regulation of hormone levels	biological_process	8.0275e-12	3.0438e-09	68	5624	849	207678	Cluster-172075.112267,Cluster-172075.213438,Cluster-172075.107104,Cluster-172075.206045,Cluster-172075.184965,Cluster-172075.215176,Cluster-172075.77827,Cluster-172075.159051,Cluster-172075.168701,Cluster-172075.185665,Cluster-172075.162863,Cluster-172075.159920,Cluster-172075.218676,Cluster-172075.77829,Cluster-172075.184961,Cluster-172075.118364,Cluster-172075.111254,Cluster-172075.192224,Clust…
GO:0008152	metabolic process	biological_process	8.7047e-12	3.1173e-09	3538	5624	114243	207678	Cluster-172075.126372,Cluster-172075.133340,Cluster-172075.215954,Cluster-172075.78650,Cluster-172075.140444,Cluster-172075.65243,Cluster-172075.169557,Cluster-172075.194791,Cluster-172075.155906,Cluster-172075.162361,Cluster-172075.161876,Cluster-172075.169096,Cluster-172075.182151,Cluster-172075.190714,Cluster-172075.213735,Cluster-155096.0,Cluster-172075.128874,Cluster-172075.121770,Cluster-17…
GO:0044262	cellular carbohydrate metabolic process	biological_process	1.7811e-11	6.0425e-09	177	5624	3322	207678	Cluster-172075.162155,Cluster-172075.188814,Cluster-172075.90173,Cluster-172075.160811,Cluster-172075.195148,Cluster-172075.162158,Cluster-172075.161808,Cluster-172075.162166,Cluster-172075.157545,Cluster-172075.194936,Cluster-172075.169506,Cluster-172075.170804,Cluster-172075.178054,Cluster-172075.188465,Cluster-172075.256418,Cluster-172075.131088,Cluster-172075.161805,Cluster-172075.185039,Clus…
GO:0005506	iron ion binding	molecular_function	2.2354e-11	7.2046e-09	148	5624	2873	207678	Cluster-172075.196760,Cluster-172075.131606,Cluster-172075.158017,Cluster-172075.106911,Cluster-172075.114088,Cluster-172075.134986,Cluster-172075.87487,Cluster-172075.223639,Cluster-172075.173883,Cluster-172075.139276,Cluster-172075.198978,Cluster-172075.167027,Cluster-172075.203269,Cluster-172075.152631,Cluster-172075.125310,Cluster-172075.180730,Cluster-172075.162572,Cluster-172075.103190,Clus…
HL4vsHL0.DEG_GO_enrichment_result---top 20 GO terms
GO_accession	Description	Term_type	Over_represented_pValue	Corrected_pValue	DEG_item	DEG_list	Bg_item	Bg_list	Gene_names
GO:0015238	drug transmembrane transporter activity	molecular_function	1.405e-17	4.0132e-14	35	1945	468	207678	Cluster-172075.165528,Cluster-172075.188768,Cluster-172075.171685,Cluster-172075.157063,Cluster-172075.165533,Cluster-172075.91384,Cluster-172075.172771,Cluster-172075.207881,Cluster-172075.194635,Cluster-172075.127712,Cluster-172075.125328,Cluster-172075.143450,Cluster-172075.94219,Cluster-172075.226218,Cluster-172075.170260,Cluster-172075.140930,Cluster-172075.154556,Cluster-172075.92933,Cluste…
GO:0090484	drug transporter activity	molecular_function	1.405e-17	4.0132e-14	35	1945	468	207678	Cluster-172075.83453,Cluster-172075.158940,Cluster-172075.166295,Cluster-172075.212259,Cluster-172075.135832,Cluster-172075.136052,Cluster-172075.220201,Cluster-172075.125320,Cluster-172075.178002,Cluster-172075.195948,Cluster-172075.137246,Cluster-172075.135831,Cluster-172075.135828,Cluster-172075.125321,Cluster-172075.171687,Cluster-172075.165694,Cluster-172075.165528,Cluster-172075.188768,Clus…
GO:0006855	drug transmembrane transport	biological_process	2.4903e-17	4.0132e-14	34	1945	448	207678	Cluster-172075.83453,Cluster-172075.158940,Cluster-172075.135832,Cluster-172075.212259,Cluster-172075.166295,Cluster-172075.220201,Cluster-172075.136052,Cluster-172075.178002,Cluster-172075.125320,Cluster-172075.137246,Cluster-172075.165694,Cluster-172075.171687,Cluster-172075.125321,Cluster-172075.135828,Cluster-172075.135831,Cluster-172075.171685,Cluster-172075.188768,Cluster-172075.165528,Clus…
GO:0015893	drug transport	biological_process	2.4903e-17	4.0132e-14	34	1945	448	207678	Cluster-172075.178002,Cluster-172075.125320,Cluster-172075.136052,Cluster-172075.220201,Cluster-172075.125321,Cluster-172075.171687,Cluster-172075.135831,Cluster-172075.135828,Cluster-172075.165694,Cluster-172075.137246,Cluster-172075.83453,Cluster-172075.135832,Cluster-172075.212259,Cluster-172075.166295,Cluster-172075.158940,Cluster-172075.125328,Cluster-172075.194635,Cluster-172075.127712,Clus…
GO:0042493	response to drug	biological_process	4.014e-17	5.1748e-14	34	1945	459	207678	Cluster-172075.194635,Cluster-172075.127712,Cluster-172075.125328,Cluster-172075.207881,Cluster-172075.231478,Cluster-172075.92933,Cluster-172075.226218,Cluster-172075.94219,Cluster-172075.143450,Cluster-172075.170260,Cluster-172075.154556,Cluster-172075.140930,Cluster-172075.171685,Cluster-172075.165528,Cluster-172075.188768,Cluster-172075.91384,Cluster-172075.172771,Cluster-172075.157063,Cluste…
GO:0015297	antiporter activity	molecular_function	5.7117e-13	6.1363e-10	37	1945	749	207678	Cluster-172075.166295,Cluster-172075.212259,Cluster-172075.158940,Cluster-172075.83453,Cluster-172075.165694,Cluster-172075.125321,Cluster-172075.171687,Cluster-172075.137246,Cluster-172075.178002,Cluster-172075.125320,Cluster-172075.71252,Cluster-172075.220201,Cluster-172075.136052,Cluster-172075.71253,Cluster-172075.91384,Cluster-172075.172771,Cluster-172075.157063,Cluster-172075.165533,Cluster…
GO:0004553	hydrolase activity, hydrolyzing O-glycosyl compounds	molecular_function	2.5645e-10	2.3615e-07	90	1945	3776	207678	Cluster-172075.144971,Cluster-172075.159891,Cluster-172075.119165,Cluster-172075.214556,Cluster-172075.137341,Cluster-172075.206836,Cluster-172075.164325,Cluster-172075.91789,Cluster-172075.117039,Cluster-172075.161288,Cluster-172075.146569,Cluster-172075.170078,Cluster-172075.110030,Cluster-172075.219474,Cluster-172075.155952,Cluster-172075.58762,Cluster-172075.199724,Cluster-172075.94393,Cluste…
GO:0016798	hydrolase activity, acting on glycosyl bonds	molecular_function	3.3455e-10	2.6956e-07	95	1945	4094	207678	Cluster-172075.162821,Cluster-172075.184280,Cluster-172075.145373,Cluster-172075.80565,Cluster-172075.169794,Cluster-172075.188814,Cluster-172075.144972,Cluster-172075.163156,Cluster-172075.150032,Cluster-172075.190883,Cluster-172075.212246,Cluster-172075.162655,Cluster-172075.166165,Cluster-172075.54851,Cluster-172075.142528,Cluster-172075.149226,Cluster-172075.212495,Cluster-172075.180768,Clust…
GO:0016491	oxidoreductase activity	molecular_function	3.7643e-09	2.6124e-06	281	1945	20840	207678	Cluster-172075.43883,Cluster-172075.234194,Cluster-172075.115919,Cluster-172075.155608,Cluster-172075.229995,Cluster-172075.92973,Cluster-172075.79950,Cluster-172075.162120,Cluster-172075.136717,Cluster-172075.88124,Cluster-172075.202333,Cluster-172075.122299,Cluster-172075.92186,Cluster-172075.169065,Cluster-172075.84671,Cluster-172075.131606,Cluster-172075.143078,Cluster-172075.56975,Cluster-17…
GO:0015291	secondary active transmembrane transporter activity	molecular_function	4.0528e-09	2.6124e-06	38	1945	1188	207678	Cluster-172075.188768,Cluster-172075.165528,Cluster-172075.171685,Cluster-172075.214610,Cluster-172075.76305,Cluster-172075.91384,Cluster-172075.172771,Cluster-172075.71253,Cluster-172075.165533,Cluster-172075.157063,Cluster-172075.68347,Cluster-172075.125328,Cluster-172075.194635,Cluster-172075.127712,Cluster-172075.207881,Cluster-172075.214611,Cluster-172075.71251,Cluster-172075.154556,Cluster-…
GO:0055085	transmembrane transport	biological_process	1.9862e-08	1.1639e-05	179	1945	10837	207678	Cluster-172075.102149,Cluster-172075.86609,Cluster-172075.76305,Cluster-172075.202682,Cluster-172075.59108,Cluster-172075.175918,Cluster-172075.192650,Cluster-172075.98438,Cluster-172075.87745,Cluster-172075.206337,Cluster-172075.162289,Cluster-172075.172771,Cluster-172075.191739,Cluster-172075.151628,Cluster-172075.221238,Cluster-172075.168343,Cluster-172075.61803,Cluster-172075.157342,Cluster-1…
GO:0055114	oxidation-reduction process	biological_process	3.905e-08	1.9363e-05	280	1945	21202	207678	Cluster-172075.161788,Cluster-172075.231536,Cluster-172075.133574,Cluster-172075.115918,Cluster-172075.69803,Cluster-172075.109605,Cluster-172075.160901,Cluster-172075.180559,Cluster-172075.124298,Cluster-172075.213442,Cluster-172075.124587,Cluster-172075.168862,Cluster-172075.84397,Cluster-172075.170609,Cluster-172075.106070,Cluster-172075.118849,Cluster-172075.158088,Cluster-172075.155425,Clust…
GO:0010333	terpene synthase activity	molecular_function	9.1464e-08	4.2112e-05	14	1945	213	207678	Cluster-172075.79731,Cluster-172075.58807,Cluster-172075.166264,Cluster-172075.79734,Cluster-172075.183244,Cluster-172075.149029,Cluster-172075.229191,Cluster-172075.79732,Cluster-172075.59662,Cluster-172075.58762,Cluster-172075.225369,Cluster-172075.230243,Cluster-172075.183245,Cluster-172075.79733
GO:0016838	carbon-oxygen lyase activity, acting on phosphates	molecular_function	2.3981e-07	0.00010305	15	1945	270	207678	Cluster-172075.183244,Cluster-172075.52668,Cluster-172075.149029,Cluster-172075.79734,Cluster-172075.166264,Cluster-172075.79731,Cluster-172075.58807,Cluster-172075.79733,Cluster-172075.183245,Cluster-172075.58762,Cluster-172075.225369,Cluster-172075.230243,Cluster-172075.59662,Cluster-172075.229191,Cluster-172075.79732
GO:0042221	response to chemical	biological_process	1.4722e-06	0.0005931	68	1945	3538	207678	Cluster-172075.186152,Cluster-172075.220201,Cluster-172075.119375,Cluster-172075.125320,Cluster-172075.126541,Cluster-172075.205153,Cluster-172075.158063,Cluster-172075.175922,Cluster-172075.119161,Cluster-172075.83453,Cluster-172075.142486,Cluster-172075.131003,Cluster-172075.166295,Cluster-172075.110679,Cluster-172075.127712,Cluster-172075.119049,Cluster-172075.170260,Cluster-172075.94219,Clust…
GO:0016705	oxidoreductase activity, acting on paired donors, with incorporation or reduction of molecular oxygen	molecular_function	3.2373e-06	0.0012171	57	1945	2808	207678	Cluster-172075.92977,Cluster-172075.163596,Cluster-172075.226588,Cluster-172075.205171,Cluster-172075.18400,Cluster-172075.206976,Cluster-172075.162519,Cluster-172075.173883,Cluster-172075.75449,Cluster-172075.106070,Cluster-172075.163873,Cluster-172075.131606,Cluster-172075.164298,Cluster-172075.158088,Cluster-172075.202335,Cluster-172075.151354,Cluster-172075.184071,Cluster-172075.184577,Cluste…
GO:0034219	carbohydrate transmembrane transport	biological_process	3.3986e-06	0.0012171	7	1945	59	207678	Cluster-172075.102148,Cluster-172075.135830,Cluster-172075.135828,Cluster-172075.135831,Cluster-172075.102144,Cluster-172075.102149,Cluster-172075.102147
GO:0005975	carbohydrate metabolic process	biological_process	6.2456e-06	0.0021189	166	1945	10885	207678	Cluster-172075.155916,Cluster-172075.97128,Cluster-172075.174957,Cluster-172075.151358,Cluster-172075.144692,Cluster-172075.165444,Cluster-172075.212324,Cluster-172075.159754,Cluster-172075.217281,Cluster-172075.141336,Cluster-172075.145959,Cluster-172075.134668,Cluster-172075.169506,Cluster-172075.131221,Cluster-172075.187563,Cluster-172075.214244,Cluster-172075.115634,Cluster-172075.161423,Clus…
GO:0044699	single-organism process	biological_process	2.3634e-05	0.0076171	978	1945	88207	207678	Cluster-172075.68006,Cluster-172075.123693,Cluster-172075.159427,Cluster-172075.232131,Cluster-172075.92076,Cluster-172075.148979,Cluster-172075.135384,Cluster-172075.154682,Cluster-172075.185022,Cluster-172075.154516,Cluster-172075.193882,Cluster-172075.188499,Cluster-172075.193688,Cluster-172075.163781,Cluster-172075.90543,Cluster-172075.86886,Cluster-172075.187446,Cluster-172075.207688,Cluster…
HL7vsHL0.DEG_GO_enrichment_result---top 20 GO terms
GO_accession	Description	Term_type	Over_represented_pValue	Corrected_pValue	DEG_item	DEG_list	Bg_item	Bg_list	Gene_names
GO:0016491	oxidoreductase activity	molecular_function	4.6762e-20	1.6764e-16	1056	7792	20840	207678	Cluster-172075.129637,Cluster-172075.78618,Cluster-172075.192223,Cluster-172075.122299,Cluster-172075.159415,Cluster-172075.160500,Cluster-172075.217541,Cluster-172075.125131,Cluster-172075.174665,Cluster-172075.161387,Cluster-172075.168373,Cluster-172075.147799,Cluster-172075.92865,Cluster-172075.161952,Cluster-172075.181154,Cluster-172075.174850,Cluster-172075.106911,Cluster-172075.168045,Clust…
GO:0055114	oxidation-reduction process	biological_process	5.2014e-20	1.6764e-16	1077	7792	21202	207678	Cluster-172075.144331,Cluster-172075.157961,Cluster-172075.173363,Cluster-172075.159135,Cluster-172075.184963,Cluster-172075.68737,Cluster-172075.176394,Cluster-172075.166840,Cluster-172075.135961,Cluster-172075.184014,Cluster-172075.160754,Cluster-172075.160901,Cluster-172075.160811,Cluster-172075.63458,Cluster-172075.115919,Cluster-172075.162556,Cluster-172075.198926,Cluster-172075.135242,Clust…
GO:0016705	oxidoreductase activity, acting on paired donors, with incorporation or reduction of molecular oxygen	molecular_function	6.649e-16	1.4286e-12	211	7792	2808	207678	Cluster-172075.198926,Cluster-172075.208405,Cluster-172075.69803,Cluster-172075.212234,Cluster-172075.155658,Cluster-172075.106761,Cluster-172075.113831,Cluster-172075.169913,Cluster-172075.173881,Cluster-172075.92864,Cluster-172075.76202,Cluster-172075.191304,Cluster-172075.130578,Cluster-172075.159058,Cluster-172075.119688,Cluster-172075.178454,Cluster-172075.122832,Cluster-172075.92971,Cluster…
GO:0003824	catalytic activity	molecular_function	2.2079e-14	3.558e-11	4297	7792	96481	207678	Cluster-172075.79082,Cluster-172075.112218,Cluster-172075.128125,Cluster-172075.178152,Cluster-172075.198917,Cluster-172075.188645,Cluster-172075.152601,Cluster-172075.151078,Cluster-172075.68477,Cluster-172075.184361,Cluster-172075.167198,Cluster-172075.118848,Cluster-172075.166635,Cluster-172075.166441,Cluster-172075.170400,Cluster-172075.161469,Cluster-172075.202097,Cluster-172075.207010,Clust…
GO:0048037	cofactor binding	molecular_function	1.6539e-12	2.1323e-09	413	7792	7292	207678	Cluster-172075.205322,Cluster-172075.75658,Cluster-172075.203221,Cluster-172075.113673,Cluster-172075.140168,Cluster-172075.67902,Cluster-172075.210891,Cluster-172075.194351,Cluster-172075.195145,Cluster-172075.217280,Cluster-172075.125121,Cluster-172075.169504,Cluster-172075.97478,Cluster-172075.173674,Cluster-172075.207661,Cluster-172075.161273,Cluster-172075.189913,Cluster-172075.162875,Cluste…
GO:0005975	carbohydrate metabolic process	biological_process	4.4561e-12	4.7874e-09	615	7792	10885	207678	Cluster-172075.109050,Cluster-172075.1414,Cluster-172075.164930,Cluster-172075.153790,Cluster-172075.130840,Cluster-172075.150023,Cluster-172075.109047,Cluster-172075.197627,Cluster-172075.92537,Cluster-172075.49529,Cluster-172075.96953,Cluster-172075.111400,Cluster-172075.181358,Cluster-172075.171958,Cluster-172075.92946,Cluster-172075.156282,Cluster-172075.159891,Cluster-172075.141336,Cluster-1…
GO:0050662	coenzyme binding	molecular_function	1.4584e-11	1.343e-08	338	7792	5868	207678	Cluster-172075.79729,Cluster-172075.144088,Cluster-172075.191304,Cluster-172075.178454,Cluster-172075.119785,Cluster-172075.180234,Cluster-172075.165187,Cluster-172075.145389,Cluster-172075.185665,Cluster-172075.179773,Cluster-172075.58363,Cluster-172075.160754,Cluster-172075.155685,Cluster-172075.160901,Cluster-172075.160811,Cluster-172075.147416,Cluster-172075.21048,Cluster-172075.195138,Cluste…
GO:0044262	cellular carbohydrate metabolic process	biological_process	1.0876e-09	8.7634e-07	219	7792	3322	207678	Cluster-172075.256418,Cluster-172075.195140,Cluster-172075.159882,Cluster-172075.164135,Cluster-172075.150254,Cluster-172075.124696,Cluster-172075.176354,Cluster-172075.122710,Cluster-172075.194938,Cluster-172075.194110,Cluster-172075.160985,Cluster-172075.195146,Cluster-172075.155290,Cluster-172075.195141,Cluster-172075.188465,Cluster-172075.64605,Cluster-172075.87349,Cluster-172075.134673,Clust…
GO:0005506	iron ion binding	molecular_function	1.6846e-09	1.0525e-06	181	7792	2873	207678	Cluster-172075.138094,Cluster-172075.134070,Cluster-172075.168860,Cluster-172075.211231,Cluster-172075.164956,Cluster-172075.103917,Cluster-172075.82840,Cluster-172075.89307,Cluster-172075.155374,Cluster-172075.195429,Cluster-172075.160118,Cluster-172075.109557,Cluster-172075.136613,Cluster-172075.106911,Cluster-172075.87039,Cluster-172075.74635,Cluster-172075.82909,Cluster-172075.87488,Cluster-1…
GO:0015238	drug transmembrane transporter activity	molecular_function	1.7961e-09	1.0525e-06	54	7792	468	207678	Cluster-172075.195947,Cluster-172075.171685,Cluster-172075.135832,Cluster-172075.118311,Cluster-172075.98428,Cluster-172075.71890,Cluster-172075.89753,Cluster-172075.163865,Cluster-172075.163863,Cluster-172075.135828,Cluster-172075.137246,Cluster-172075.125321,Cluster-172075.140305,Cluster-172075.199152,Cluster-172075.171356,Cluster-172075.212259,Cluster-172075.94219,Cluster-172075.153394,Cluster…
GO:0090484	drug transporter activity	molecular_function	1.7961e-09	1.0525e-06	54	7792	468	207678	Cluster-172075.178002,Cluster-172075.211847,Cluster-172075.165533,Cluster-172075.194635,Cluster-172075.158945,Cluster-172075.135834,Cluster-172075.216946,Cluster-172075.92933,Cluster-172075.191020,Cluster-172075.127712,Cluster-172075.135827,Cluster-172075.88699,Cluster-172075.219080,Cluster-172075.135833,Cluster-172075.216945,Cluster-172075.226218,Cluster-172075.135831,Cluster-172075.165529,Clust…
GO:0016798	hydrolase activity, acting on glycosyl bonds	molecular_function	2.2756e-09	1.2224e-06	274	7792	4094	207678	Cluster-172075.108661,Cluster-172075.212492,Cluster-172075.149940,Cluster-172075.119165,Cluster-172075.168314,Cluster-172075.71742,Cluster-172075.92131,Cluster-172075.132776,Cluster-172075.100784,Cluster-172075.210079,Cluster-172075.175121,Cluster-172075.179444,Cluster-172075.94393,Cluster-172075.112811,Cluster-172075.214140,Cluster-172075.212324,Cluster-172075.193311,Cluster-172075.187948,Cluste…
GO:0016614	oxidoreductase activity, acting on CH-OH group of donors	molecular_function	2.6093e-09	1.2938e-06	203	7792	3366	207678	Cluster-172075.178134,Cluster-172075.128756,Cluster-172075.163537,Cluster-172075.138726,Cluster-172075.162555,Cluster-172075.195150,Cluster-172075.97325,Cluster-172075.168542,Cluster-172075.195142,Cluster-172075.90168,Cluster-172075.158248,Cluster-172075.122834,Cluster-172075.213438,Cluster-172075.66740,Cluster-172075.211118,Cluster-172075.207674,Cluster-172075.202630,Cluster-172075.162592,Cluste…
GO:0004553	hydrolase activity, hydrolyzing O-glycosyl compounds	molecular_function	7.1582e-09	2.8947e-06	253	7792	3776	207678	Cluster-172075.137138,Cluster-172075.109784,Cluster-172075.191430,Cluster-172075.109794,Cluster-172075.163514,Cluster-172075.149956,Cluster-172075.135680,Cluster-172075.146569,Cluster-172075.137338,Cluster-172075.203221,Cluster-172075.162655,Cluster-172075.217110,Cluster-172075.171347,Cluster-154559.0,Cluster-172075.191432,Cluster-172075.138126,Cluster-172075.130482,Cluster-172075.109367,Cluster-…
GO:0006855	drug transmembrane transport	biological_process	7.1852e-09	2.8947e-06	51	7792	448	207678	Cluster-172075.153058,Cluster-172075.135829,Cluster-172075.153394,Cluster-172075.94219,Cluster-172075.171356,Cluster-172075.212259,Cluster-172075.153062,Cluster-172075.171687,Cluster-172075.125322,Cluster-172075.207881,Cluster-172075.91384,Cluster-172075.98428,Cluster-172075.135832,Cluster-172075.118311,Cluster-172075.171685,Cluster-172075.140305,Cluster-172075.199152,Cluster-172075.125321,Cluste…
GO:0015893	drug transport	biological_process	7.1852e-09	2.8947e-06	51	7792	448	207678	Cluster-172075.91384,Cluster-172075.207881,Cluster-172075.153062,Cluster-172075.125322,Cluster-172075.171687,Cluster-172075.153058,Cluster-172075.135829,Cluster-172075.153394,Cluster-172075.94219,Cluster-172075.212259,Cluster-172075.171356,Cluster-172075.137246,Cluster-172075.140305,Cluster-172075.125321,Cluster-172075.199152,Cluster-172075.135828,Cluster-172075.163865,Cluster-172075.163863,Clust…
GO:0005507	copper ion binding	molecular_function	8.7766e-09	3.3279e-06	80	7792	965	207678	Cluster-172075.166636,Cluster-172075.124474,Cluster-172075.170609,Cluster-172075.128532,Cluster-172075.166635,Cluster-172075.233237,Cluster-172075.155052,Cluster-172075.190755,Cluster-172075.142200,Cluster-172075.209967,Cluster-172075.112597,Cluster-172075.211977,Cluster-172075.228621,Cluster-172075.178277,Cluster-172075.158985,Cluster-172075.165991,Cluster-172075.227057,Cluster-172075.187948,Clu…
GO:0042493	response to drug	biological_process	1.1991e-08	3.4731e-06	51	7792	459	207678	Cluster-172075.135829,Cluster-172075.153394,Cluster-172075.153058,Cluster-172075.212259,Cluster-172075.171356,Cluster-172075.94219,Cluster-172075.125322,Cluster-172075.153062,Cluster-172075.207881,Cluster-172075.171687,Cluster-172075.91384,Cluster-172075.135832,Cluster-172075.118311,Cluster-172075.98428,Cluster-172075.171685,Cluster-172075.135828,Cluster-172075.140305,Cluster-172075.199152,Cluste…
GO:0004185	serine-type carboxypeptidase activity	molecular_function	1.2245e-08	3.4731e-06	51	7792	544	207678	Cluster-172075.174859,Cluster-172075.178281,Cluster-172075.132878,Cluster-172075.172646,Cluster-172075.186915,Cluster-172075.178282,Cluster-172075.174853,Cluster-172075.158359,Cluster-172075.100052,Cluster-172075.174864,Cluster-172075.165239,Cluster-172075.199403,Cluster-172075.113234,Cluster-172075.139636,Cluster-172075.172648,Cluster-172075.105799,Cluster-172075.161273,Cluster-172075.164719,Clu…
GO:0003854	3-beta-hydroxy-delta5-steroid dehydrogenase activity	molecular_function	1.347e-08	3.4731e-06	70	7792	766	207678	Cluster-172075.192223,Cluster-172075.79729,Cluster-172075.206045,Cluster-172075.143142,Cluster-172075.131894,Cluster-172075.159898,Cluster-172075.171495,Cluster-172075.171489,Cluster-172075.171488,Cluster-172075.185665,Cluster-172075.179773,Cluster-165389.0,Cluster-172075.154160,Cluster-172075.160754,Cluster-172075.168698,Cluster-172075.155425,Cluster-172075.162556,Cluster-172075.118287,Cluster-1…
HR0vsTR0.DEG_GO_enrichment_result---top 20 GO terms
GO_accession	Description	Term_type	Over_represented_pValue	Corrected_pValue	DEG_item	DEG_list	Bg_item	Bg_list	Gene_names
GO:0043531	ADP binding	molecular_function	7.9588e-21	5.1303e-17	256	11779	2350	207678	Cluster-172075.154366,Cluster-172075.136913,Cluster-172075.167961,Cluster-172075.162319,Cluster-172075.124235,Cluster-172075.184936,Cluster-172075.106196,Cluster-172075.81925,Cluster-172075.167700,Cluster-172075.238445,Cluster-172075.255001,Cluster-172075.132133,Cluster-172075.67517,Cluster-172075.110485,Cluster-172075.175335,Cluster-172075.102524,Cluster-172075.179592,Cluster-172075.191544,Clust…
GO:0005515	protein binding	molecular_function	6.8436e-15	2.2057e-11	3262	11779	42438	207678	Cluster-172949.10,Cluster-172075.139610,Cluster-172075.93137,Cluster-172075.92198,Cluster-172075.126661,Cluster-172075.160674,Cluster-172075.75996,Cluster-172075.150352,Cluster-172075.46780,Cluster-172075.238690,Cluster-172075.101894,Cluster-172075.166460,Cluster-172075.159353,Cluster-172075.204955,Cluster-172075.106969,Cluster-172075.74212,Cluster-172075.54818,Cluster-172075.80391,Cluster-172075…
GO:0016758	transferase activity, transferring hexosyl groups	molecular_function	1.853e-09	3.9814e-06	284	11779	2736	207678	Cluster-172075.224711,Cluster-172075.78014,Cluster-172075.202439,Cluster-172075.142495,Cluster-172075.142630,Cluster-172075.168322,Cluster-172075.195266,Cluster-172075.188814,Cluster-172075.97696,Cluster-172075.170095,Cluster-172075.140872,Cluster-172075.90831,Cluster-172075.162459,Cluster-172075.185033,Cluster-172075.157216,Cluster-172075.41618,Cluster-172075.181807,Cluster-172075.232275,Cluster…
GO:0016757	transferase activity, transferring glycosyl groups	molecular_function	9.3341e-09	1.5042e-05	387	11779	4053	207678	Cluster-172075.182904,Cluster-172075.150056,Cluster-172075.143604,Cluster-172075.157967,Cluster-172075.142438,Cluster-172075.160046,Cluster-172075.145289,Cluster-172075.226925,Cluster-172075.64420,Cluster-172075.120714,Cluster-172075.662,Cluster-172075.44252,Cluster-172075.44532,Cluster-172075.228970,Cluster-172075.18492,Cluster-172075.145960,Cluster-172075.166324,Cluster-172075.160440,Cluster-17…
GO:0003854	3-beta-hydroxy-delta5-steroid dehydrogenase activity	molecular_function	2.3359e-08	1.5057e-05	93	11779	766	207678	Cluster-172075.161611,Cluster-172075.157355,Cluster-172075.177201,Cluster-172075.154158,Cluster-172075.165050,Cluster-172075.202628,Cluster-172075.171740,Cluster-172075.151293,Cluster-172075.192224,Cluster-172075.131896,Cluster-172075.187282,Cluster-172075.206726,Cluster-172075.100368,Cluster-172075.193017,Cluster-172075.41932,Cluster-172075.192222,Cluster-172075.157354,Cluster-172075.157358,Clus…
GO:0008207	C21-steroid hormone metabolic process	biological_process	2.3359e-08	1.5057e-05	93	11779	766	207678	Cluster-172075.202633,Cluster-172075.142291,Cluster-172075.150489,Cluster-172075.218666,Cluster-172075.170877,Cluster-172075.164468,Cluster-172075.161088,Cluster-172075.143437,Cluster-172075.179770,Cluster-172075.124742,Cluster-172075.161364,Cluster-172075.86959,Cluster-172075.115707,Cluster-172075.229400,Cluster-172075.159674,Cluster-172075.163362,Cluster-172075.157352,Cluster-172075.160754,Clus…
GO:0008209	androgen metabolic process	biological_process	2.3359e-08	1.5057e-05	93	11779	766	207678	Cluster-172075.161611,Cluster-172075.157355,Cluster-172075.177201,Cluster-172075.154158,Cluster-172075.165050,Cluster-172075.202628,Cluster-172075.192224,Cluster-172075.151293,Cluster-172075.171740,Cluster-172075.131896,Cluster-172075.206726,Cluster-172075.187282,Cluster-172075.100368,Cluster-172075.193017,Cluster-172075.41932,Cluster-172075.192222,Cluster-172075.157354,Cluster-172075.157358,Clus…
GO:0008210	estrogen metabolic process	biological_process	2.3359e-08	1.5057e-05	93	11779	766	207678	Cluster-172075.157358,Cluster-172075.157354,Cluster-172075.192222,Cluster-172075.41932,Cluster-172075.100368,Cluster-172075.193017,Cluster-172075.131896,Cluster-172075.206726,Cluster-172075.187282,Cluster-172075.202628,Cluster-172075.151293,Cluster-172075.171740,Cluster-172075.192224,Cluster-172075.165050,Cluster-172075.154158,Cluster-172075.177201,Cluster-172075.157355,Cluster-172075.161611,Clus…
GO:0016229	steroid dehydrogenase activity	molecular_function	2.3359e-08	1.5057e-05	93	11779	766	207678	Cluster-172075.79524,Cluster-172075.143209,Cluster-172075.164469,Cluster-172075.143215,Cluster-172075.41469,Cluster-172075.218673,Cluster-172075.192221,Cluster-172075.171488,Cluster-172075.173070,Cluster-172075.157351,Cluster-172075.185668,Cluster-172075.79521,Cluster-172075.156156,Cluster-172075.115709,Cluster-172075.44573,Cluster-172075.197009,Cluster-172075.124754,Cluster-172075.169632,Cluster…
GO:0033764	steroid dehydrogenase activity, acting on the CH-OH group of donors, NAD or NADP as acceptor	molecular_function	2.3359e-08	1.5057e-05	93	11779	766	207678	Cluster-172075.185175,Cluster-172075.189393,Cluster-172075.160769,Cluster-172075.124754,Cluster-172075.169632,Cluster-172075.44573,Cluster-172075.197009,Cluster-172075.115709,Cluster-172075.156156,Cluster-172075.143441,Cluster-172075.130664,Cluster-172075.162555,Cluster-172075.179779,Cluster-172075.121106,Cluster-172075.159777,Cluster-172075.160863,Cluster-172075.121107,Cluster-172075.143439,Clus…
GO:0034754	cellular hormone metabolic process	biological_process	3.6835e-08	2.1586e-05	98	11779	823	207678	Cluster-172075.143441,Cluster-172075.143439,Cluster-172075.121107,Cluster-172075.159777,Cluster-172075.160863,Cluster-172075.162555,Cluster-172075.121106,Cluster-172075.179779,Cluster-172075.130664,Cluster-172075.160769,Cluster-172075.124754,Cluster-172075.169632,Cluster-172075.189393,Cluster-172075.185175,Cluster-172075.156156,Cluster-172075.192033,Cluster-172075.115709,Cluster-172075.44573,Clus…
GO:0042445	hormone metabolic process	biological_process	4.9995e-08	2.6855e-05	98	11779	834	207678	Cluster-172075.179770,Cluster-172075.124742,Cluster-172075.192032,Cluster-172075.143437,Cluster-172075.115707,Cluster-172075.159674,Cluster-172075.229400,Cluster-172075.77826,Cluster-172075.86959,Cluster-172075.161364,Cluster-172075.142291,Cluster-172075.150489,Cluster-172075.202633,Cluster-172075.161088,Cluster-172075.218666,Cluster-172075.164468,Cluster-172075.170877,Cluster-172075.164467,Clust…
GO:0010817	regulation of hormone levels	biological_process	7.1353e-08	3.538e-05	98	11779	849	207678	Cluster-172075.158672,Cluster-172075.218669,Cluster-172075.163356,Cluster-172075.159774,Cluster-172075.164467,Cluster-172075.206277,Cluster-172075.157635,Cluster-172075.159050,Cluster-172075.148501,Cluster-172075.163073,Cluster-172075.148520,Cluster-172075.240133,Cluster-172075.121105,Cluster-172075.218676,Cluster-172075.188858,Cluster-172075.157353,Cluster-172075.157352,Cluster-172075.163362,Clu…
GO:0016762	xyloglucan:xyloglucosyl transferase activity	molecular_function	2.9574e-07	0.00013617	23	11779	122	207678	Cluster-172075.177640,Cluster-172075.78004,Cluster-172075.78008,Cluster-172075.113504,Cluster-172075.113502,Cluster-172075.135329,Cluster-172075.159883,Cluster-172075.78014,Cluster-172075.54965,Cluster-172075.78002,Cluster-172075.145960,Cluster-172075.135343,Cluster-172075.78006,Cluster-172075.78013,Cluster-172075.59428,Cluster-172075.142125,Cluster-172075.135337,Cluster-172075.61623,Cluster-1720…
GO:0004842	ubiquitin-protein transferase activity	molecular_function	3.4115e-05	0.012553	221	11779	2045	207678	Cluster-172075.142049,Cluster-172075.180549,Cluster-172075.127840,Cluster-172075.81240,Cluster-172075.112493,Cluster-172075.110021,Cluster-172075.169547,Cluster-172075.136781,Cluster-172075.116767,Cluster-172075.223272,Cluster-172075.95664,Cluster-172075.203867,Cluster-172075.213911,Cluster-172075.208320,Cluster-172075.197343,Cluster-172075.167505,Cluster-172075.136797,Cluster-172075.162168,Clust…
GO:0019787	ubiquitin-like protein transferase activity	molecular_function	3.443e-05	0.012553	221	11779	2046	207678	Cluster-172075.212653,Cluster-172075.180552,Cluster-172075.87236,Cluster-172075.81242,Cluster-172075.190374,Cluster-172075.148067,Cluster-172075.45744,Cluster-172075.184315,Cluster-172075.206343,Cluster-172075.127843,Cluster-172075.136777,Cluster-172075.115697,Cluster-172075.213743,Cluster-172075.82675,Cluster-172075.141557,Cluster-172075.232753,Cluster-172075.145317,Cluster-172075.182287,Cluster…
GO:0005506	iron ion binding	molecular_function	3.5054e-05	0.012553	229	11779	2873	207678	Cluster-172075.7288,Cluster-172075.143873,Cluster-172075.155374,Cluster-172075.223639,Cluster-172075.239106,Cluster-172075.128753,Cluster-172075.177325,Cluster-172075.15235,Cluster-172075.172363,Cluster-172075.167538,Cluster-172075.132802,Cluster-172075.195430,Cluster-172075.69931,Cluster-172075.161616,Cluster-172075.90701,Cluster-172075.241686,Cluster-172075.168550,Cluster-172075.238231,Cluster-…
GO:0005488	binding	molecular_function	4.0326e-05	0.013681	7227	11779	112127	207678	Cluster-172075.50835,Cluster-172075.167404,Cluster-172075.162431,Cluster-172075.202966,Cluster-172075.132215,Cluster-172075.194543,Cluster-172075.49821,Cluster-172075.155865,Cluster-172075.202724,Cluster-172075.159696,Cluster-172075.71977,Cluster-172075.151939,Cluster-172075.194271,Cluster-172075.171071,Cluster-172075.131251,Cluster-172075.192947,Cluster-172075.46966,Cluster-172075.166945,Cluster…
GO:0046906	tetrapyrrole binding	molecular_function	4.3382e-05	0.013982	249	11779	3314	207678	Cluster-172075.97723,Cluster-172075.125311,Cluster-172075.7977,Cluster-172075.138278,Cluster-172075.77239,Cluster-172075.238331,Cluster-172075.119095,Cluster-172075.154797,Cluster-172075.155663,Cluster-172075.179577,Cluster-172075.168553,Cluster-172075.239039,Cluster-172075.139395,Cluster-172075.113197,Cluster-172075.50458,Cluster-172075.166270,Cluster-172075.89081,Cluster-172075.155276,Cluster-1…
GO:0008202	steroid metabolic process	biological_process	6.5842e-05	0.02021	130	11779	1370	207678	Cluster-172075.202005,Cluster-172075.161611,Cluster-172075.160944,Cluster-172075.132608,Cluster-172075.157358,Cluster-169087.1,Cluster-172075.192222,Cluster-172075.157354,Cluster-172075.100368,Cluster-172075.193473,Cluster-172075.178247,Cluster-172075.206726,Cluster-172075.187282,Cluster-172075.192221,Cluster-172075.208950,Cluster-172075.157351,Cluster-172075.185668,Cluster-172075.124754,Cluster-…
HR2vsTR2.DEG_GO_enrichment_result---top 20 GO terms
GO_accession	Description	Term_type	Over_represented_pValue	Corrected_pValue	DEG_item	DEG_list	Bg_item	Bg_list	Gene_names
GO:0042254	ribosome biogenesis	biological_process	3.2866e-35	2.1186e-31	797	14074	8937	207678	Cluster-172075.249784,Cluster-172075.119206,Cluster-112395.0,Cluster-172075.246918,Cluster-68596.0,Cluster-172075.30371,Cluster-172075.150105,Cluster-172075.148043,Cluster-82207.0,Cluster-172075.33089,Cluster-51553.1,Cluster-172075.161957,Cluster-172075.34980,Cluster-172075.33536,Cluster-76750.2,Cluster-172075.242490,Cluster-130941.0,Cluster-98328.0,Cluster-172075.23124,Cluster-172075.203173,Clus…
GO:0022613	ribonucleoprotein complex biogenesis	biological_process	8.7786e-35	2.8293e-31	803	14074	9023	207678	Cluster-172075.30836,Cluster-149350.0,Cluster-172075.31471,Cluster-172075.251846,Cluster-92162.0,Cluster-82514.3,Cluster-172075.4520,Cluster-61855.0,Cluster-172075.122416,Cluster-172075.36054,Cluster-107903.0,Cluster-104022.0,Cluster-172075.247096,Cluster-46045.0,Cluster-172075.39349,Cluster-116724.0,Cluster-112898.1,Cluster-131010.0,Cluster-172075.37084,Cluster-99492.1,Cluster-150631.1,Cluster-1…
GO:0003735	structural constituent of ribosome	molecular_function	8.7252e-34	1.8748e-30	670	14074	7573	207678	Cluster-47283.0,Cluster-66644.0,Cluster-172075.32848,Cluster-172075.242769,Cluster-172075.246941,Cluster-86930.0,Cluster-72276.0,Cluster-172075.82263,Cluster-74978.0,Cluster-172075.31162,Cluster-172075.37283,Cluster-172075.244640,Cluster-133165.2,Cluster-172075.36146,Cluster-86324.3,Cluster-172075.131080,Cluster-172075.249721,Cluster-172075.177586,Cluster-74455.0,Cluster-73937.1,Cluster-172075.33…
GO:0030529	ribonucleoprotein complex	cellular_component	1.6422e-32	2.6464e-29	965	14074	11170	207678	Cluster-172075.145919,Cluster-172075.30374,Cluster-172075.207140,Cluster-172075.35243,Cluster-172075.245857,Cluster-172075.32361,Cluster-172075.145963,Cluster-147534.0,Cluster-172075.164277,Cluster-112888.0,Cluster-85435.0,Cluster-172075.33881,Cluster-172075.33186,Cluster-172075.243292,Cluster-172075.97067,Cluster-89671.0,Cluster-95238.1,Cluster-172075.243076,Cluster-72304.0,Cluster-172075.34237,…
GO:0005840	ribosome	cellular_component	5.3952e-32	6.9555e-29	805	14074	9317	207678	Cluster-70814.0,Cluster-172075.31169,Cluster-172075.23131,Cluster-172075.37442,Cluster-148979.0,Cluster-172075.32400,Cluster-172075.115895,Cluster-172075.161532,Cluster-90603.0,Cluster-99695.0,Cluster-172075.29641,Cluster-134050.1,Cluster-172075.30992,Cluster-107419.1,Cluster-62261.0,Cluster-107419.0,Cluster-36496.1,Cluster-78914.0,Cluster-172075.198180,Cluster-20103.6,Cluster-78624.0,Cluster-172…
GO:0005198	structural molecule activity	molecular_function	1.8354e-29	1.9718e-26	1021	14074	11869	207678	Cluster-82236.0,Cluster-172075.242769,Cluster-172075.246941,Cluster-86930.0,Cluster-111747.2,Cluster-100781.0,Cluster-172075.32848,Cluster-47283.0,Cluster-94299.0,Cluster-66644.0,Cluster-66523.0,Cluster-172075.36146,Cluster-172075.37283,Cluster-172075.244640,Cluster-133165.2,Cluster-133111.0,Cluster-172075.31162,Cluster-74978.0,Cluster-109266.0,Cluster-63136.0,Cluster-172075.153835,Cluster-94835.…
GO:0009190	cyclic nucleotide biosynthetic process	biological_process	3.3404e-29	3.076e-26	85	14074	295	207678	Cluster-103793.0,Cluster-131268.0,Cluster-98237.0,Cluster-97393.1,Cluster-103677.1,Cluster-95456.3,Cluster-109089.7,Cluster-88036.0,Cluster-70981.0,Cluster-100741.0,Cluster-172075.246848,Cluster-111945.0,Cluster-93080.0,Cluster-92162.0,Cluster-83866.0,Cluster-172075.36381,Cluster-93772.0,Cluster-95456.5,Cluster-115115.0,Cluster-82997.0,Cluster-100821.0,Cluster-90090.0,Cluster-115233.4,Cluster-898…
GO:0009187	cyclic nucleotide metabolic process	biological_process	4.4376e-28	3.5756e-25	87	14074	318	207678	Cluster-70981.0,Cluster-88036.0,Cluster-100741.0,Cluster-98237.0,Cluster-103793.0,Cluster-131268.0,Cluster-109089.7,Cluster-95456.3,Cluster-97393.1,Cluster-103677.1,Cluster-115115.0,Cluster-95456.5,Cluster-100821.0,Cluster-82997.0,Cluster-172075.246848,Cluster-93080.0,Cluster-111945.0,Cluster-172075.36381,Cluster-93772.0,Cluster-92162.0,Cluster-83866.0,Cluster-131268.1,Cluster-172075.246834,Clust…
GO:0016849	phosphorus-oxygen lyase activity	molecular_function	5.7825e-28	4.1415e-25	93	14074	354	207678	Cluster-172075.242971,Cluster-172075.33051,Cluster-81609.1,Cluster-102188.0,Cluster-65236.0,Cluster-80086.10,Cluster-95456.1,Cluster-172075.37194,Cluster-115835.1,Cluster-94452.1,Cluster-70532.0,Cluster-81166.0,Cluster-87603.0,Cluster-66525.1,Cluster-89625.3,Cluster-107218.0,Cluster-172075.246828,Cluster-172075.246846,Cluster-172075.85953,Cluster-71874.2,Cluster-110477.0,Cluster-78239.1,Cluster-1…
GO:0044085	cellular component biogenesis	biological_process	2.7094e-25	1.7465e-22	1277	14074	15351	207678	Cluster-172075.246552,Cluster-172075.250894,Cluster-71986.0,Cluster-172075.36178,Cluster-58377.1,Cluster-172075.150789,Cluster-172075.245297,Cluster-79695.0,Cluster-172075.250040,Cluster-78856.0,Cluster-172075.90173,Cluster-61013.2,Cluster-79805.0,Cluster-172075.33307,Cluster-92998.0,Cluster-172075.22971,Cluster-77876.0,Cluster-94884.1,Cluster-172075.36593,Cluster-109774.0,Cluster-85183.0,Cluster…
GO:0043232	intracellular non-membrane-bounded organelle	cellular_component	5.8671e-24	3.4381e-21	1669	14074	20296	207678	Cluster-67230.0,Cluster-172075.227039,Cluster-172075.32012,Cluster-106515.0,Cluster-147439.0,Cluster-74703.0,Cluster-172075.31806,Cluster-172075.25413,Cluster-85040.1,Cluster-81937.2,Cluster-110205.0,Cluster-147439.1,Cluster-70619.0,Cluster-83157.1,Cluster-78722.1,Cluster-172075.160728,Cluster-98805.1,Cluster-86114.0,Cluster-172075.245317,Cluster-172075.243235,Cluster-69482.0,Cluster-172075.24414…
GO:0006412	translation	biological_process	2.3414e-23	1.2577e-20	895	14074	10773	207678	Cluster-172075.30479,Cluster-172075.34766,Cluster-125276.0,Cluster-97283.0,Cluster-75164.0,Cluster-172075.172668,Cluster-101160.0,Cluster-69909.0,Cluster-45093.1,Cluster-60515.0,Cluster-48333.1,Cluster-172075.36636,Cluster-98687.0,Cluster-172075.243558,Cluster-172075.33677,Cluster-172075.35777,Cluster-172075.31913,Cluster-73546.2,Cluster-172075.35218,Cluster-70293.1,Cluster-172075.242094,Cluster-…
GO:0043228	non-membrane-bounded organelle	cellular_component	1.9188e-22	9.5143e-20	1689	14074	20722	207678	Cluster-66523.0,Cluster-64442.0,Cluster-172075.32848,Cluster-86930.0,Cluster-80320.0,Cluster-172075.242769,Cluster-112865.0,Cluster-34621.0,Cluster-116767.0,Cluster-81314.0,Cluster-72276.0,Cluster-88352.0,Cluster-66630.0,Cluster-107795.0,Cluster-105277.0,Cluster-172075.126433,Cluster-80201.0,Cluster-133165.2,Cluster-172075.251398,Cluster-111513.0,Cluster-172075.34150,Cluster-172075.37283,Cluster-…
GO:0043043	peptide biosynthetic process	biological_process	2.5045e-22	1.1532e-19	907	14074	10992	207678	Cluster-99527.0,Cluster-82155.0,Cluster-105182.1,Cluster-172075.242951,Cluster-151136.1,Cluster-172075.175949,Cluster-172075.37622,Cluster-172075.245515,Cluster-101684.0,Cluster-55790.1,Cluster-83536.0,Cluster-64778.0,Cluster-72182.0,Cluster-172075.35744,Cluster-172075.244155,Cluster-113118.0,Cluster-172075.242349,Cluster-45794.0,Cluster-172075.30412,Cluster-87040.0,Cluster-130727.1,Cluster-94414…
GO:0043604	amide biosynthetic process	biological_process	3.276e-22	1.4078e-19	1023	14074	12418	207678	Cluster-113358.0,Cluster-84086.0,Cluster-172075.22982,Cluster-172075.164457,Cluster-80219.0,Cluster-172075.163894,Cluster-172075.251852,Cluster-172075.246029,Cluster-172075.35649,Cluster-172075.247104,Cluster-132837.2,Cluster-172075.243546,Cluster-172075.31067,Cluster-172075.39718,Cluster-172075.147731,Cluster-172075.242928,Cluster-127852.0,Cluster-67930.0,Cluster-172075.120798,Cluster-172075.243…
GO:0043603	cellular amide metabolic process	biological_process	4.3935e-20	1.77e-17	1085	14074	13394	207678	Cluster-172075.157291,Cluster-172075.245318,Cluster-172075.37427,Cluster-172075.40478,Cluster-172075.245217,Cluster-71954.1,Cluster-111252.0,Cluster-172075.244895,Cluster-172075.244343,Cluster-172075.167285,Cluster-172075.111777,Cluster-172075.128493,Cluster-172075.251128,Cluster-172075.62468,Cluster-72036.0,Cluster-172075.146178,Cluster-132946.0,Cluster-172075.37136,Cluster-172075.34537,Cluster-…
GO:0006518	peptide metabolic process	biological_process	1.6962e-19	6.4316e-17	936	14074	11612	207678	Cluster-172075.119206,Cluster-172075.249784,Cluster-103636.3,Cluster-172075.246918,Cluster-93979.0,Cluster-94071.1,Cluster-172075.30371,Cluster-172075.150105,Cluster-68596.0,Cluster-172075.33089,Cluster-51553.1,Cluster-172075.161957,Cluster-82207.0,Cluster-115432.0,Cluster-76750.2,Cluster-119286.0,Cluster-103498.0,Cluster-130941.0,Cluster-172075.242490,Cluster-172075.213964,Cluster-172075.34980,C…
GO:0071840	cellular component organization or biogenesis	biological_process	6.1568e-17	2.2048e-14	1835	14074	23273	207678	Cluster-107903.0,Cluster-96045.1,Cluster-172075.122416,Cluster-172075.4520,Cluster-172075.35166,Cluster-172075.152715,Cluster-172075.137887,Cluster-149350.0,Cluster-172075.30836,Cluster-172075.241378,Cluster-89513.0,Cluster-76496.0,Cluster-172075.245596,Cluster-109507.1,Cluster-150631.1,Cluster-99492.1,Cluster-172075.37084,Cluster-172075.154953,Cluster-98776.0,Cluster-66407.0,Cluster-86827.0,Clus…
GO:1901566	organonitrogen compound biosynthetic process	biological_process	6.5711e-16	2.2293e-13	1522	14074	19635	207678	Cluster-83536.0,Cluster-172075.37440,Cluster-64778.0,Cluster-72182.0,Cluster-61010.0,Cluster-113118.0,Cluster-45794.0,Cluster-172075.242349,Cluster-86775.0,Cluster-107153.0,Cluster-104191.1,Cluster-95788.0,Cluster-96361.0,Cluster-72000.0,Cluster-70360.0,Cluster-99784.0,Cluster-172075.175949,Cluster-111324.0,Cluster-62508.0,Cluster-111824.0,Cluster-172075.36880,Cluster-172075.217486,Cluster-103533…
GO:0019538	protein metabolic process	biological_process	3.12e-15	1.0056e-12	3013	14074	38277	207678	Cluster-172075.184444,Cluster-103248.0,Cluster-172075.168289,Cluster-105629.0,Cluster-172075.244983,Cluster-172075.119087,Cluster-172075.37622,Cluster-95218.0,Cluster-151136.1,Cluster-172075.33141,Cluster-101684.0,Cluster-172075.244035,Cluster-82155.0,Cluster-172075.126661,Cluster-111643.0,Cluster-79823.0,Cluster-94819.0,Cluster-172075.35109,Cluster-104005.0,Cluster-172075.23843,Cluster-107910.0,…
FL7vsFL0.DEG_GO_enrichment_result---top 20 GO terms
GO_accession	Description	Term_type	Over_represented_pValue	Corrected_pValue	DEG_item	DEG_list	Bg_item	Bg_list	Gene_names
GO:0004842	ubiquitin-protein transferase activity	molecular_function	0.00010621	0.18285	79	3410	2045	207678	Cluster-172075.180552,Cluster-172075.134224,Cluster-172075.187073,Cluster-172075.104426,Cluster-172075.136780,Cluster-172075.152907,Cluster-172075.169972,Cluster-172075.145321,Cluster-172075.106748,Cluster-172075.177379,Cluster-172075.176437,Cluster-172075.150438,Cluster-173774.0,Cluster-172075.81241,Cluster-172075.177382,Cluster-172075.223272,Cluster-172075.242752,Cluster-172075.115693,Cluster-1…
GO:0019787	ubiquitin-like protein transferase activity	molecular_function	0.00010661	0.18285	79	3410	2046	207678	Cluster-172075.159786,Cluster-172075.90330,Cluster-172075.216381,Cluster-172075.169309,Cluster-172075.206341,Cluster-172075.81800,Cluster-172075.45744,Cluster-172075.136777,Cluster-172075.169193,Cluster-172075.134128,Cluster-172075.203722,Cluster-172075.206339,Cluster-172075.235025,Cluster-172075.255398,Cluster-172075.164428,Cluster-172075.143191,Cluster-172075.81240,Cluster-172075.171012,Cluster…
GO:0005680	anaphase-promoting complex	cellular_component	0.00017226	0.18285	55	3410	1366	207678	Cluster-172075.87479,Cluster-172075.136780,Cluster-172075.197844,Cluster-172075.112493,Cluster-172075.180963,Cluster-172075.104426,Cluster-172075.177379,Cluster-172075.176437,Cluster-173774.0,Cluster-172075.150438,Cluster-172075.106748,Cluster-172075.169246,Cluster-172075.184315,Cluster-172075.242752,Cluster-172075.203724,Cluster-172075.81799,Cluster-172075.177382,Cluster-172075.223272,Cluster-17…
GO:0000152	nuclear ubiquitin ligase complex	cellular_component	0.00017276	0.18285	55	3410	1367	207678	Cluster-172075.136777,Cluster-172075.206339,Cluster-172075.203722,Cluster-172075.169193,Cluster-172075.134128,Cluster-172075.147796,Cluster-172075.219440,Cluster-172075.216381,Cluster-172075.78746,Cluster-172075.90330,Cluster-172075.159786,Cluster-172075.45744,Cluster-172075.81800,Cluster-172075.206341,Cluster-172075.137420,Cluster-172075.206335,Cluster-172075.166113,Cluster-172075.164428,Cluster…
GO:0031461	cullin-RING ubiquitin ligase complex	cellular_component	0.00017573	0.18285	55	3410	1371	207678	Cluster-172075.255398,Cluster-172075.207944,Cluster-172075.182048,Cluster-172075.235025,Cluster-172075.164428,Cluster-172075.143191,Cluster-172075.148068,Cluster-172075.124141,Cluster-172075.191252,Cluster-172075.63019,Cluster-172075.171012,Cluster-172075.184318,Cluster-172075.147796,Cluster-172075.159786,Cluster-172075.90330,Cluster-172075.219440,Cluster-172075.216381,Cluster-172075.78746,Cluste…
GO:0016567	protein ubiquitination	biological_process	0.00019558	0.18285	79	3410	2139	207678	Cluster-172075.141950,Cluster-172075.116451,Cluster-172075.188380,Cluster-172075.137420,Cluster-172075.206335,Cluster-172075.166113,Cluster-172075.147796,Cluster-172075.78746,Cluster-172075.219440,Cluster-172075.184318,Cluster-172075.63019,Cluster-172075.148068,Cluster-172075.124141,Cluster-172075.182048,Cluster-172075.207944,Cluster-172075.154376,Cluster-172075.180963,Cluster-172075.112493,Clust…
GO:0032446	protein modification by small protein conjugation	biological_process	0.00023504	0.18285	79	3410	2163	207678	Cluster-172075.87479,Cluster-172075.197844,Cluster-172075.112493,Cluster-172075.180963,Cluster-172075.216697,Cluster-172075.116455,Cluster-172075.169246,Cluster-172075.184315,Cluster-172075.203724,Cluster-172075.136797,Cluster-172075.216694,Cluster-172075.187067,Cluster-172075.81242,Cluster-172075.163734,Cluster-172075.189814,Cluster-172075.163671,Cluster-172075.204153,Cluster-172075.116451,Clust…
GO:0000151	ubiquitin ligase complex	cellular_component	0.00027554	0.18285	55	3410	1403	207678	Cluster-172075.189814,Cluster-172075.118417,Cluster-172075.196506,Cluster-172075.163734,Cluster-172075.258091,Cluster-172075.204153,Cluster-172075.196504,Cluster-172075.158836,Cluster-172075.81799,Cluster-172075.184315,Cluster-172075.242752,Cluster-172075.203724,Cluster-172075.177382,Cluster-172075.223272,Cluster-173774.0,Cluster-172075.150438,Cluster-172075.177379,Cluster-172075.176437,Cluster-1…
GO:0009682	induced systemic resistance	biological_process	0.00028367	0.18285	2	3410	2	207678	Cluster-172075.129266,Cluster-172075.173801
GO:0009864	induced systemic resistance, jasmonic acid mediated signaling pathway	biological_process	0.00028367	0.18285	2	3410	2	207678	Cluster-172075.129266,Cluster-172075.173801
GO:0004357	glutamate-cysteine ligase activity	molecular_function	0.00056862	0.30545	7	3410	94	207678	Cluster-172075.55852,Cluster-172075.130915,Cluster-172075.37576,Cluster-172075.36027,Cluster-172075.130914,Cluster-172075.130919,Cluster-172075.66407
GO:0017109	glutamate-cysteine ligase complex	cellular_component	0.00056862	0.30545	7	3410	94	207678	Cluster-172075.55852,Cluster-172075.130915,Cluster-172075.130919,Cluster-172075.130914,Cluster-172075.66407,Cluster-172075.36027,Cluster-172075.37576
GO:0005839	proteasome core complex	cellular_component	0.00076581	0.32395	18	3410	566	207678	Cluster-172075.167992,Cluster-172075.21418,Cluster-172075.196043,Cluster-172075.21089,Cluster-172075.141290,Cluster-172075.196050,Cluster-172075.168650,Cluster-172075.20310,Cluster-172075.156989,Cluster-172075.102876,Cluster-172075.196048,Cluster-172075.203240,Cluster-172075.196051,Cluster-172075.196044,Cluster-172075.139142,Cluster-172075.167460,Cluster-172075.175241,Cluster-172075.196045
GO:0042398	cellular modified amino acid biosynthetic process	biological_process	0.0008518	0.32395	49	3410	1716	207678	Cluster-172075.160735,Cluster-172075.130919,Cluster-172075.130914,Cluster-172075.230798,Cluster-172075.154495,Cluster-172075.195151,Cluster-172075.173647,Cluster-172075.55852,Cluster-172075.213446,Cluster-172075.154496,Cluster-172075.37576,Cluster-172075.115773,Cluster-172075.162843,Cluster-172075.157991,Cluster-172075.147658,Cluster-172075.130915,Cluster-172075.160730,Cluster-172075.191240,Clust…
GO:0004665	prephenate dehydrogenase (NADP+) activity	molecular_function	0.0008791	0.32395	5	3410	49	207678	Cluster-172075.186321,Cluster-172075.154496,Cluster-172075.154495,Cluster-172075.154498,Cluster-172075.155160
GO:0008977	prephenate dehydrogenase activity	molecular_function	0.0008791	0.32395	5	3410	49	207678	Cluster-172075.155160,Cluster-172075.154495,Cluster-172075.154498,Cluster-172075.154496,Cluster-172075.186321
GO:0002684	positive regulation of immune system process	biological_process	0.00095332	0.32395	8	3410	97	207678	Cluster-172075.114697,Cluster-172075.129266,Cluster-172075.169972,Cluster-172075.219094,Cluster-172075.179327,Cluster-172075.169309,Cluster-172075.173801,Cluster-172075.218313
GO:0050778	positive regulation of immune response	biological_process	0.00095332	0.32395	8	3410	97	207678	Cluster-172075.218313,Cluster-172075.173801,Cluster-172075.129266,Cluster-172075.169972,Cluster-172075.169309,Cluster-172075.219094,Cluster-172075.179327,Cluster-172075.114697
GO:0005515	protein binding	molecular_function	0.0010367	0.32395	942	3410	42438	207678	Cluster-172075.182905,Cluster-172075.123679,Cluster-172075.192949,Cluster-172075.116459,Cluster-172075.160088,Cluster-172075.52991,Cluster-172075.16355,Cluster-172075.250143,Cluster-172075.134224,Cluster-172075.208076,Cluster-172075.21577,Cluster-172075.177379,Cluster-172075.183964,Cluster-172075.164908,Cluster-172075.202711,Cluster-172075.154542,Cluster-172075.194773,Cluster-172075.106748,Cluste…
GO:0006576	cellular biogenic amine metabolic process	biological_process	0.0010466	0.32395	57	3410	2063	207678	Cluster-172075.206450,Cluster-172075.169099,Cluster-172075.164225,Cluster-172075.154600,Cluster-172075.170436,Cluster-172075.158717,Cluster-172075.259105,Cluster-172075.148936,Cluster-172075.174216,Cluster-172075.148443,Cluster-172075.26142,Cluster-172075.191255,Cluster-172075.144371,Cluster-172075.183993,Cluster-172075.160730,Cluster-172075.159582,Cluster-172075.148548,Cluster-172075.154496,Clus…
FL4vsTL4.DEG_GO_enrichment_result---top 20 GO terms
#Term	Database	ID	Input number	Background number	P-Value	Corrected P-Value	Input	Hyperlink
Galactose metabolism	KEGG PATHWAY	ko00052	36	786	3.25747e-07	3.84381e-05	Cluster-172075.213468|Cluster-172075.223023|Cluster-172075.137781|Cluster-172075.115707|Cluster-172075.157694|Cluster-172075.112549|Cluster-172075.161365|Cluster-172075.17854|Cluster-172075.184280|Cluster-172075.17856|Cluster-172075.17857|Cluster-172075.172359|Cluster-172075.157936|Cluster-172075.132156|Cluster-172075.132157|Cluster-172075.198247|Cluster-172075.187407|Cluster-172075.185460|Cluste…	http://www.genome.jp/kegg-bin/show_pathway?ko00052/K01193%09red/K00850%09red/K01187%09red/K00965%09red/K01835%09red/K12447%09red/K18819%09red/K01785%09red/K01784%09red/K00963%09red/K07407%09red/K00011%09red/K00844%09red/K06617%09red
Plant hormone signal transduction	KEGG PATHWAY	ko04075	46	1324	1.1971e-05	0.000706286	Cluster-172075.166627|Cluster-172075.188708|Cluster-172075.187813|Cluster-172075.153125|Cluster-172075.165350|Cluster-172075.78174|Cluster-172075.175654|Cluster-172075.131091|Cluster-172075.171193|Cluster-172075.170895|Cluster-172075.137444|Cluster-172075.173801|Cluster-172075.131609|Cluster-172075.235538|Cluster-172075.218929|Cluster-172075.138644|Cluster-172075.146456|Cluster-172075.146485|Clus…	http://www.genome.jp/kegg-bin/show_pathway?ko04075/K14486%09red/K14487%09red/K14484%09red/K14488%09red/K13416%09red/K14431%09red/K14513%09red/K14515%09red/K14517%09red/K14494%09red/K14497%09red/K14496%09red/K14491%09red/K14490%09red/K14493%09red/K16189%09red/K14498%09red/K14503%09red/K14502%09red/K14500%09red/K14509%09red/K14508%09red/K13422%09red
Starch and sucrose metabolism	KEGG PATHWAY	ko00500	56	1822	4.09927e-05	0.00161238	Cluster-172075.171960|Cluster-172075.253248|Cluster-172075.171957|Cluster-172075.93308|Cluster-172075.69154|Cluster-172075.204025|Cluster-172075.137781|Cluster-172075.161088|Cluster-172075.188750|Cluster-172075.112549|Cluster-172075.158254|Cluster-172075.162461|Cluster-172075.161611|Cluster-172075.52279|Cluster-172075.194470|Cluster-172075.187568|Cluster-172075.132156|Cluster-172075.132157|Cluste…	http://www.genome.jp/kegg-bin/show_pathway?ko00500/K01193%09red/K01177%09red/K13648%09red/K00975%09red/K00963%09red/K08678%09red/K01188%09red/K00703%09red/K00705%09red/K00700%09red/K01187%09red/K00688%09red/K01051%09red/K08679%09red/K00012%09red/K01835%09red/K00696%09red/K00844%09red/K01087%09red
Ubiquitin mediated proteolysis	KEGG PATHWAY	ko04120	51	1807	0.00059644	0.017595	Cluster-172075.166815|Cluster-172075.135434|Cluster-172075.154269|Cluster-172075.182905|Cluster-172075.202218|Cluster-172075.230178|Cluster-172075.156967|Cluster-172075.10407|Cluster-172075.85460|Cluster-172075.201179|Cluster-172075.200304|Cluster-172075.194768|Cluster-172075.116455|Cluster-172075.116454|Cluster-172075.116451|Cluster-172075.116450|Cluster-172075.134224|Cluster-172075.168573|Clust…	http://www.genome.jp/kegg-bin/show_pathway?ko04120/K10590%09red/K06689%09red/K10579%09red/K10599%09red/K12456%09red/K03868%09red/K03869%09red/K03350%09red/K10143%09red/K10581%09red/K10140%09red/K10144%09red/K03094%09red/K10588%09red/K10610%09red/K10573%09red/K04554%09red/K10592%09red/K03873%09red/K03875%09red/K10688%09red/K03347%09red/K03363%09red/K03348%09red/K10686%09red
Phenylpropanoid biosynthesis	KEGG PATHWAY	ko00940	37	1225	0.00103315	0.0243824	Cluster-172075.55419|Cluster-172075.100355|Cluster-172075.168859|Cluster-172075.212324|Cluster-172075.163060|Cluster-172075.165250|Cluster-172075.126854|Cluster-172075.144342|Cluster-172075.119966|Cluster-172075.107758|Cluster-172075.136150|Cluster-172075.67553|Cluster-172075.191933|Cluster-172075.212246|Cluster-172075.52130|Cluster-172075.168860|Cluster-172075.106496|Cluster-172075.212245|Cluste…	http://www.genome.jp/kegg-bin/show_pathway?ko00940/K13065%09red/K10775%09red/K01188%09red/K00083%09red/K12356%09red/K01904%09red/K09754%09red/K09755%09red/K00430%09red/K18368%09red
Sulfur relay system	KEGG PATHWAY	ko04122	8	138	0.00349058	0.0652533	Cluster-172075.198739|Cluster-172075.110061|Cluster-172075.110062|Cluster-172075.159186|Cluster-172075.147597|Cluster-172075.163527|Cluster-172075.163528|Cluster-172075.198740	http://www.genome.jp/kegg-bin/show_pathway?ko04122/K14169%09red/K14168%09red/K12161%09red
Porphyrin and chlorophyll metabolism	KEGG PATHWAY	ko00860	19	545	0.00387096	0.0652533	Cluster-172075.155052|Cluster-172075.127127|Cluster-172075.185666|Cluster-172075.166593|Cluster-172075.47672|Cluster-172075.161723|Cluster-172075.168749|Cluster-172075.140007|Cluster-172075.140004|Cluster-172075.188326|Cluster-172075.186851|Cluster-172075.47664|Cluster-172075.128716|Cluster-172075.140121|Cluster-172075.171693|Cluster-172075.140123|Cluster-172075.47666|Cluster-172075.121530|Cluste…	http://www.genome.jp/kegg-bin/show_pathway?ko00860/K02492%09red/K13071%09red/K01698%09red/K19073%09red/K18010%09red/K02259%09red/K01885%09red/K13606%09red/K01772%09red/K00510%09red/K01599%09red
Carotenoid biosynthesis	KEGG PATHWAY	ko00906	11	247	0.00476026	0.0702138	Cluster-172075.197876|Cluster-172075.197877|Cluster-172075.104926|Cluster-172075.141257|Cluster-172075.160529|Cluster-172075.104928|Cluster-172075.65538|Cluster-172075.197878|Cluster-172075.130252|Cluster-172075.157395|Cluster-172075.134379	http://www.genome.jp/kegg-bin/show_pathway?ko00906/K02291%09red/K14593%09red/K09840%09red/K09838%09red/K09843%09red
Glutathione metabolism	KEGG PATHWAY	ko00480	33	1191	0.00649307	0.0851313	Cluster-172075.155360|Cluster-172075.205886|Cluster-172075.145389|Cluster-172075.153724|Cluster-172075.128642|Cluster-172075.44039|Cluster-172075.44037|Cluster-172075.165034|Cluster-172075.110264|Cluster-172075.170151|Cluster-172075.85965|Cluster-172075.130919|Cluster-172075.128493|Cluster-172075.130914|Cluster-172075.130915|Cluster-172075.101812|Cluster-172075.205892|Cluster-172075.205891|Cluste…	http://www.genome.jp/kegg-bin/show_pathway?ko00480/K01255%09red/K01256%09red/K18592%09red/K00797%09red/K00036%09red/K00799%09red/K00432%09red/K01919%09red/K00033%09red/K00434%09red
Thiamine metabolism	KEGG PATHWAY	ko00730	8	178	0.0141554	0.167033	Cluster-172075.210410|Cluster-172075.134542|Cluster-172075.150572|Cluster-172075.160218|Cluster-172075.208950|Cluster-172075.165543|Cluster-172075.160221|Cluster-172075.160220	http://www.genome.jp/kegg-bin/show_pathway?ko00730/K14153%09red/K03147%09red/K01662%09red
Protein processing in endoplasmic reticulum	KEGG PATHWAY	ko04141	78	3530	0.0164283	0.176231	Cluster-172075.122102|Cluster-172075.166815|Cluster-172075.169246|Cluster-172075.156967|Cluster-172075.158113|Cluster-172075.142438|Cluster-172075.154366|Cluster-172075.135434|Cluster-172075.147260|Cluster-172075.114038|Cluster-172075.177210|Cluster-172075.202218|Cluster-172075.116507|Cluster-172075.177198|Cluster-172075.230178|Cluster-172075.94370|Cluster-172075.10407|Cluster-172075.139306|Clust…	http://www.genome.jp/kegg-bin/show_pathway?ko04141/K06689%09red/K13989%09red/K13984%09red/K10666%09red/K04554%09red/K08852%09red/K10636%09red/K09487%09red/K03868%09red/K08653%09red/K10956%09red/K09518%09red/K07151%09red/K14009%09red/K14003%09red/K01230%09red/K08288%09red/K12666%09red/K04523%09red/K03094%09red/K10085%09red/K13993%09red/K08057%09red/K09580%09red/K11863%09red/K13525%09red/K14001%09r…
Nucleotide excision repair	KEGG PATHWAY	ko03420	21	733	0.0188981	0.185831	Cluster-172075.166815|Cluster-172075.204930|Cluster-172075.117089|Cluster-172075.204934|Cluster-172075.186093|Cluster-172075.19900|Cluster-172075.215038|Cluster-172075.154269|Cluster-172075.157675|Cluster-172075.112676|Cluster-172075.187107|Cluster-172075.193483|Cluster-172075.88410|Cluster-172075.106748|Cluster-172075.188820|Cluster-172075.117090|Cluster-172075.139763|Cluster-172075.87826|Cluste…	http://www.genome.jp/kegg-bin/show_pathway?ko03420/K03142%09red/K10747%09red/K10140%09red/K03868%09red/K10844%09red/K03144%09red/K07466%09red/K03141%09red/K10610%09red/K03506%09red/K03504%09red
Taurine and hypotaurine metabolism	KEGG PATHWAY	ko00430	5	90	0.0225527	0.204709	Cluster-172075.170553|Cluster-172075.150453|Cluster-172075.160227|Cluster-172075.145644|Cluster-172075.154924	http://www.genome.jp/kegg-bin/show_pathway?ko00430/K10712%09red/K01580%09red/K18592%09red
Other types of O-glycan biosynthesis	KEGG PATHWAY	ko00514	4	63	0.0266648	0.224746	Cluster-172075.123699|Cluster-172075.123692|Cluster-172075.123694|Cluster-172075.123704	http://www.genome.jp/kegg-bin/show_pathway?ko00514/K09667%09red
Mismatch repair	KEGG PATHWAY	ko03430	13	413	0.0305035	0.239961	Cluster-172075.204930|Cluster-172075.204934|Cluster-172075.203087|Cluster-172075.215038|Cluster-172075.225208|Cluster-172075.19900|Cluster-172075.193483|Cluster-172075.188820|Cluster-172075.139763|Cluster-172075.87826|Cluster-172075.22611|Cluster-172075.119643|Cluster-172075.132534	http://www.genome.jp/kegg-bin/show_pathway?ko03430/K10858%09red/K07466%09red/K10747%09red/K03504%09red
Terpenoid backbone biosynthesis	KEGG PATHWAY	ko00900	20	751	0.0404709	0.298473	Cluster-172075.218666|Cluster-172075.223674|Cluster-172075.164792|Cluster-172075.150572|Cluster-172075.97547|Cluster-172075.159635|Cluster-172075.134542|Cluster-172075.153330|Cluster-172075.191491|Cluster-172075.163249|Cluster-172075.137819|Cluster-172075.97551|Cluster-172075.128732|Cluster-172075.218671|Cluster-172075.208950|Cluster-172075.58895|Cluster-172075.82730|Cluster-172075.165543|Cluster…	http://www.genome.jp/kegg-bin/show_pathway?ko00900/K15891%09red/K03527%09red/K01662%09red/K15889%09red/K01597%09red/K14066%09red/K00787%09red/K13789%09red/K01770%09red/K00626%09red/K11778%09red
Flavonoid biosynthesis	KEGG PATHWAY	ko00941	8	227	0.0471035	0.326953	Cluster-172075.185776|Cluster-172075.171550|Cluster-172075.136877|Cluster-172075.173427|Cluster-172075.177174|Cluster-172075.162101|Cluster-172075.24428|Cluster-172075.136894	http://www.genome.jp/kegg-bin/show_pathway?ko00941/K09754%09red/K05278%09red/K13065%09red/K13082%09red/K05280%09red
Sphingolipid metabolism	KEGG PATHWAY	ko00600	12	406	0.0534284	0.350253	Cluster-172075.214875|Cluster-172075.183583|Cluster-172075.214872|Cluster-172075.183581|Cluster-172075.171350|Cluster-172075.184280|Cluster-172075.196021|Cluster-172075.183580|Cluster-172075.184279|Cluster-172075.185460|Cluster-172075.209869|Cluster-172075.125185	http://www.genome.jp/kegg-bin/show_pathway?ko00600/K07407%09red/K00654%09red/K04718%09red/K01634%09red
N-Glycan biosynthesis	KEGG PATHWAY	ko00510	14	510	0.0634642	0.394146	Cluster-172075.175814|Cluster-172075.122102|Cluster-172075.118296|Cluster-172075.125064|Cluster-172075.169216|Cluster-172075.194181|Cluster-172075.169213|Cluster-172075.91245|Cluster-172075.106878|Cluster-172075.142438|Cluster-172075.121110|Cluster-172075.99851|Cluster-172075.99852|Cluster-172075.127878	http://www.genome.jp/kegg-bin/show_pathway?ko00510/K12666%09red/K07441%09red/K07432%09red/K03844%09red/K03848%09red/K07151%09red/K01228%09red/K07252%09red/K01230%09red
Amino sugar and nucleotide sugar metabolism	KEGG PATHWAY	ko00520	33	1454	0.0699153	0.4125	Cluster-172075.158016|Cluster-172075.173070|Cluster-172075.93308|Cluster-172075.173487|Cluster-172075.115707|Cluster-172075.161088|Cluster-172075.188750|Cluster-172075.158254|Cluster-172075.174510|Cluster-172075.157936|Cluster-172075.147077|Cluster-172075.198247|Cluster-172075.127427|Cluster-172075.187407|Cluster-172075.89220|Cluster-172075.135704|Cluster-172075.161611|Cluster-172075.178079|Clust…	http://www.genome.jp/kegg-bin/show_pathway?ko00520/K00965%09red/K01183%09red/K00326%09red/K13648%09red/K00975%09red/K00963%09red/K08678%09red/K08679%09red/K00844%09red/K01835%09red/K01784%09red/K12446%09red/K12447%09red/K12448%09red/K00621%09red/K01809%09red/K00012%09red
FL7vsTL7.DEG_GO_enrichment_result---top 20 GO terms
#Term	Database	ID	Input number	Background number	P-Value	Corrected P-Value	Input	Hyperlink
Photosynthesis - antenna proteins	KEGG PATHWAY	ko00196	24	213	6.31145e-09	6.1185e-07	Cluster-172075.76752|Cluster-172075.167869|Cluster-163758.0|Cluster-172075.135032|Cluster-172075.212281|Cluster-172075.212280|Cluster-172075.110427|Cluster-172075.162297|Cluster-172075.216797|Cluster-172075.30577|Cluster-172075.107495|Cluster-172075.114418|Cluster-172075.200392|Cluster-172075.104453|Cluster-172075.116659|Cluster-172075.160460|Cluster-172075.220372|Cluster-172075.220371|Cluster-17…	http://www.genome.jp/kegg-bin/show_pathway?ko00196/K08909%09red/K14172%09red/K08908%09red/K08907%09red/K08915%09red/K08914%09red/K08917%09red/K08916%09red/K08910%09red/K08913%09red/K08912%09red
Photosynthesis	KEGG PATHWAY	ko00195	35	436	1.02832e-08	6.1185e-07	Cluster-172075.109991|Cluster-172075.169227|Cluster-172075.48750|Cluster-159800.0|Cluster-163719.0|Cluster-172075.87213|Cluster-172075.175345|Cluster-172075.175343|Cluster-172075.186743|Cluster-172075.159125|Cluster-172075.71058|Cluster-163106.1|Cluster-172075.171924|Cluster-172075.200295|Cluster-160789.0|Cluster-172075.71714|Cluster-172075.175344|Cluster-172075.220370|Cluster-172075.83494|Cluste…	http://www.genome.jp/kegg-bin/show_pathway?ko00195/K02694%09red/K02695%09red/K02111%09red/K02115%09red/K02693%09red/K02698%09red/K02699%09red/K02703%09red/K02701%09red/K02706%09red/K02641%09red/K02721%09red/K02723%09red/K03541%09red/K02109%09red/K08905%09red/K14332%09red/K08901%09red/K02636%09red/K03542%09red/K02717%09red/K02716%09red/K02638%09red/K02639%09red
Plant hormone signal transduction	KEGG PATHWAY	ko04075	60	1324	2.21079e-05	0.000814753	Cluster-172075.152659|Cluster-172075.111112|Cluster-172075.166627|Cluster-172075.187813|Cluster-172075.160834|Cluster-172075.165350|Cluster-172075.175654|Cluster-172075.158241|Cluster-172075.153125|Cluster-172075.171193|Cluster-172075.142759|Cluster-172075.170895|Cluster-172075.93414|Cluster-172075.137444|Cluster-172075.173801|Cluster-172075.131609|Cluster-172075.154109|Cluster-172075.235538|Clus…	http://www.genome.jp/kegg-bin/show_pathway?ko04075/K14486%09red/K14487%09red/K14484%09red/K14485%09red/K14488%09red/K13416%09red/K14432%09red/K14431%09red/K14513%09red/K14514%09red/K14515%09red/K14517%09red/K14497%09red/K14496%09red/K14491%09red/K14490%09red/K14493%09red/K14499%09red/K16189%09red/K14498%09red/K14503%09red/K14502%09red/K14500%09red/K14509%09red/K14508%09red/K12126%09red
Thiamine metabolism	KEGG PATHWAY	ko00730	16	178	2.73867e-05	0.000814753	Cluster-172075.210410|Cluster-172075.84774|Cluster-172075.134542|Cluster-172075.206565|Cluster-172075.170201|Cluster-172075.160218|Cluster-172075.163981|Cluster-172075.47831|Cluster-172075.47830|Cluster-172075.161472|Cluster-172075.77494|Cluster-172075.162527|Cluster-172075.178247|Cluster-172075.160221|Cluster-172075.160220|Cluster-172075.224550	http://www.genome.jp/kegg-bin/show_pathway?ko00730/K03147%09red/K03146%09red/K01662%09red/K06928%09red/K00878%09red/K14153%09red
Starch and sucrose metabolism	KEGG PATHWAY	ko00500	75	1822	4.92025e-05	0.00117102	Cluster-172075.171960|Cluster-172075.64606|Cluster-172075.64605|Cluster-172075.110049|Cluster-172075.79209|Cluster-172075.92946|Cluster-172075.173070|Cluster-172075.169585|Cluster-172075.93308|Cluster-172075.174944|Cluster-172075.195577|Cluster-172075.64608|Cluster-172075.163516|Cluster-172075.204025|Cluster-172075.163514|Cluster-172075.191419|Cluster-172075.153188|Cluster-172075.72365|Cluster-17…	http://www.genome.jp/kegg-bin/show_pathway?ko00500/K00975%09red/K01177%09red/K16055%09red/K01810%09red/K01187%09red/K08678%09red/K01188%09red/K00703%09red/K00705%09red/K00688%09red/K00963%09red/K00012%09red/K01087%09red/K15920%09red/K00844%09red/K01835%09red/K01193%09red/K13648%09red/K00700%09red/K01051%09red/K08679%09red/K05349%09red/K00696%09red
Galactose metabolism	KEGG PATHWAY	ko00052	39	786	0.000100623	0.00199568	Cluster-172075.177131|Cluster-172075.213440|Cluster-172075.223023|Cluster-172075.164755|Cluster-172075.213468|Cluster-172075.161341|Cluster-172075.242813|Cluster-172075.171349|Cluster-172075.17856|Cluster-172075.219615|Cluster-172075.160754|Cluster-172075.115708|Cluster-172075.157936|Cluster-172075.157935|Cluster-172075.198246|Cluster-172075.125847|Cluster-172075.198249|Cluster-172075.147176|Clus…	http://www.genome.jp/kegg-bin/show_pathway?ko00052/K01193%09red/K00965%09red/K00850%09red/K01187%09red/K00844%09red/K01835%09red/K07407%09red/K00963%09red/K18819%09red/K01785%09red/K01784%09red/K12447%09red/K00011%09red/K06617%09red
Ubiquitin mediated proteolysis	KEGG PATHWAY	ko04120	72	1807	0.000173345	0.00294687	Cluster-172075.152905|Cluster-172075.166815|Cluster-172075.196317|Cluster-172075.117855|Cluster-172075.132930|Cluster-172075.154269|Cluster-172075.182905|Cluster-172075.202218|Cluster-172075.74393|Cluster-172075.194774|Cluster-172075.107996|Cluster-172075.198576|Cluster-172075.10407|Cluster-172075.200303|Cluster-172075.201179|Cluster-172075.85460|Cluster-172075.194768|Cluster-172075.116455|Cluste…	http://www.genome.jp/kegg-bin/show_pathway?ko04120/K10583%09red/K10597%09red/K10590%09red/K06689%09red/K10579%09red/K10577%09red/K10599%09red/K10570%09red/K12456%09red/K03868%09red/K03869%09red/K03350%09red/K03357%09red/K03354%09red/K04506%09red/K10581%09red/K10140%09red/K10144%09red/K03094%09red/K10589%09red/K10588%09red/K10610%09red/K10573%09red/K03178%09red/K10592%09red/K10143%09red/K03875%09r…
Amino sugar and nucleotide sugar metabolism	KEGG PATHWAY	ko00520	56	1454	0.00175846	0.0261571	Cluster-172075.159261|Cluster-172075.187407|Cluster-172075.213440|Cluster-172075.158016|Cluster-172075.173070|Cluster-172075.93308|Cluster-172075.160754|Cluster-172075.99683|Cluster-172075.173487|Cluster-172075.143099|Cluster-172075.164465|Cluster-172075.188750|Cluster-172075.161341|Cluster-172075.180809|Cluster-172075.158254|Cluster-172075.174510|Cluster-172075.156156|Cluster-172075.158234|Clust…	http://www.genome.jp/kegg-bin/show_pathway?ko00520/K00975%09red/K12373%09red/K01810%09red/K00621%09red/K12450%09red/K01183%09red/K16190%09red/K08678%09red/K08679%09red/K00963%09red/K00012%09red/K00965%09red/K15920%09red/K00844%09red/K12446%09red/K12447%09red/K12448%09red/K12449%09red/K10046%09red/K00326%09red/K13648%09red/K01835%09red/K01784%09red
Porphyrin and chlorophyll metabolism	KEGG PATHWAY	ko00860	26	545	0.00221276	0.0292576	Cluster-172075.155052|Cluster-172075.186851|Cluster-162497.0|Cluster-172075.171693|Cluster-172075.140123|Cluster-172075.188326|Cluster-163193.0|Cluster-172075.103458|Cluster-172075.47666|Cluster-172075.47664|Cluster-172075.121528|Cluster-172075.127127|Cluster-172075.140003|Cluster-172075.140007|Cluster-172075.140004|Cluster-172075.137579|Cluster-172075.140121|Cluster-172075.128716|Cluster-172075.…	http://www.genome.jp/kegg-bin/show_pathway?ko00860/K02492%09red/K10960%09red/K13071%09red/K01698%09red/K04035%09red/K18010%09red/K02259%09red/K03403%09red/K01885%09red/K13606%09red/K01772%09red/K00510%09red/K01719%09red/K01599%09red
Cell cycle - Caulobacter	KEGG PATHWAY	ko04112	12	226	0.0152436	0.181399	Cluster-172075.156224|Cluster-172075.127473|Cluster-172075.156221|Cluster-172075.156222|Cluster-172075.163937|Cluster-172075.163939|Cluster-172075.162397|Cluster-172075.132601|Cluster-172075.156219|Cluster-172075.132608|Cluster-172075.163756|Cluster-172075.156212	http://www.genome.jp/kegg-bin/show_pathway?ko04112/K01358%09red/K03544%09red
Protein processing in endoplasmic reticulum	KEGG PATHWAY	ko04141	109	3530	0.0197161	0.211792	Cluster-172075.122102|Cluster-172075.169246|Cluster-172075.205595|Cluster-172075.177210|Cluster-172075.202218|Cluster-172075.154881|Cluster-172075.125729|Cluster-172075.177197|Cluster-172075.157697|Cluster-172075.192253|Cluster-172075.194181|Cluster-172075.166938|Cluster-172075.126482|Cluster-172075.126481|Cluster-172075.106748|Cluster-172075.149269|Cluster-172075.118271|Cluster-172075.175816|Clu…	http://www.genome.jp/kegg-bin/show_pathway?ko04141/K10597%09red/K06689%09red/K14007%09red/K13984%09red/K10661%09red/K10666%09red/K08852%09red/K10636%09red/K10839%09red/K10085%09red/K14026%09red/K09487%09red/K03868%09red/K08653%09red/K10956%09red/K09518%09red/K07151%09red/K14003%09red/K01230%09red/K08288%09red/K14005%09red/K08054%09red/K12666%09red/K04523%09red/K03094%09red/K10084%09red/K07953%09r…
Pentose and glucuronate interconversions	KEGG PATHWAY	ko00040	28	726	0.0213572	0.211792	Cluster-172075.64606|Cluster-172075.64605|Cluster-172075.79209|Cluster-172075.175071|Cluster-172075.44911|Cluster-172075.158234|Cluster-172075.69154|Cluster-172075.175060|Cluster-172075.130656|Cluster-172075.158254|Cluster-172075.72365|Cluster-172075.157936|Cluster-172075.157935|Cluster-172075.79926|Cluster-172075.198247|Cluster-172075.198249|Cluster-172075.216487|Cluster-172075.198246|Cluster-17…	http://www.genome.jp/kegg-bin/show_pathway?ko00040/K00854%09red/K16190%09red/K00963%09red/K01805%09red/K00008%09red/K00128%09red/K01051%09red/K01783%09red/K12447%09red/K00011%09red/K00012%09red
Carotenoid biosynthesis	KEGG PATHWAY	ko00906	12	247	0.027262	0.249552	Cluster-172075.197876|Cluster-172075.198541|Cluster-172075.65538|Cluster-172075.183293|Cluster-172075.197878|Cluster-172075.153346|Cluster-172075.166103|Cluster-172075.183766|Cluster-172075.157395|Cluster-172075.134379|Cluster-172075.198538|Cluster-172075.87038	http://www.genome.jp/kegg-bin/show_pathway?ko00906/K14593%09red/K09840%09red/K09843%09red/K02291%09red/K15746%09red/K06443%09red/K09839%09red
Ubiquinone and other terpenoid-quinone biosynthesis	KEGG PATHWAY	ko00130	17	408	0.0350468	0.282058	Cluster-172075.203214|Cluster-172075.104291|Cluster-172075.153083|Cluster-172075.162788|Cluster-172075.189980|Cluster-172075.75390|Cluster-172075.199843|Cluster-172075.199839|Cluster-172075.181963|Cluster-172075.124448|Cluster-172075.105752|Cluster-172075.199842|Cluster-172075.175257|Cluster-172075.153084|Cluster-172075.124444|Cluster-172075.100786|Cluster-172075.192472	http://www.genome.jp/kegg-bin/show_pathway?ko00130/K14760%09red/K01661%09red/K06127%09red/K12502%09red/K02552%09red/K00815%09red/K09833%09red/K01904%09red
Circadian rhythm - plant	KEGG PATHWAY	ko04712	17	412	0.0377303	0.282058	Cluster-172075.172415|Cluster-172075.104208|Cluster-172075.233155|Cluster-172075.170562|Cluster-172075.160088|Cluster-172075.177937|Cluster-172075.175305|Cluster-172075.57896|Cluster-172075.224888|Cluster-172075.103570|Cluster-172075.144053|Cluster-172075.177940|Cluster-172075.174737|Cluster-172075.158909|Cluster-172075.164706|Cluster-172075.136322|Cluster-172075.75167	http://www.genome.jp/kegg-bin/show_pathway?ko04712/K10143%09red/K12119%09red/K03097%09red/K16241%09red/K12116%09red/K16166%09red/K12115%09red/K12130%09red/K12126%09red/K12125%09red/K12124%09red/K12127%09red/K12129%09red
Carbon fixation in photosynthetic organisms	KEGG PATHWAY	ko00710	51	1552	0.0379237	0.282058	Cluster-172075.162976|Cluster-7925.0|Cluster-172075.194546|Cluster-172075.161387|Cluster-172075.194542|Cluster-172075.113087|Cluster-172075.30604|Cluster-160252.0|Cluster-172075.160254|Cluster-172075.30603|Cluster-172075.155740|Cluster-172075.126564|Cluster-172075.195308|Cluster-172075.69269|Cluster-172075.237732|Cluster-172075.201013|Cluster-172075.155769|Cluster-172075.195304|Cluster-172075.195…	http://www.genome.jp/kegg-bin/show_pathway?ko00710/K00855%09red/K00134%09red/K01803%09red/K01100%09red/K14272%09red/K01601%09red/K01783%09red/K00927%09red/K01807%09red/K03841%09red/K01623%09red/K00029%09red/K05298%09red/K00615%09red/K00025%09red/K01602%09red/K01595%09red/K00026%09red/K01610%09red
Monoterpenoid biosynthesis	KEGG PATHWAY	ko00902	5	77	0.0512105	0.34635	Cluster-172075.101222|Cluster-172075.122299|Cluster-172075.101224|Cluster-172075.107101|Cluster-172075.99803	http://www.genome.jp/kegg-bin/show_pathway?ko00902/K15095%09red
Peroxisome	KEGG PATHWAY	ko04146	47	1448	0.052389	0.34635	Cluster-172075.128627|Cluster-162687.0|Cluster-172075.59390|Cluster-172075.145621|Cluster-172075.165795|Cluster-172075.125543|Cluster-172075.197939|Cluster-172075.197938|Cluster-172075.162225|Cluster-172075.107958|Cluster-172075.197936|Cluster-172075.197935|Cluster-172075.135135|Cluster-172075.193678|Cluster-172075.174216|Cluster-172075.159149|Cluster-172075.173942|Cluster-172075.143801|Cluster-1…	http://www.genome.jp/kegg-bin/show_pathway?ko04146/K03781%09red/K13348%09red/K06664%09red/K12663%09red/K11517%09red/K12261%09red/K17879%09red/K04564%09red/K04565%09red/K00232%09red/K00477%09red/K01578%09red/K00830%09red/K13237%09red/K01897%09red/K13341%09red/K13342%09red/K13343%09red/K13346%09red/K00031%09red
Phenylpropanoid biosynthesis	KEGG PATHWAY	ko00940	40	1225	0.0641861	0.402008	Cluster-172075.87858|Cluster-159955.0|Cluster-172075.181153|Cluster-172075.91865|Cluster-172075.168859|Cluster-172075.163516|Cluster-172075.163514|Cluster-172075.191419|Cluster-172075.163060|Cluster-172075.151242|Cluster-172075.140168|Cluster-172075.109365|Cluster-172075.107758|Cluster-172075.124444|Cluster-172075.136150|Cluster-172075.131574|Cluster-172075.212246|Cluster-172075.131571|Cluster-17…	http://www.genome.jp/kegg-bin/show_pathway?ko00940/K00588%09red/K13066%09red/K01188%09red/K00083%09red/K12355%09red/K12356%09red/K01904%09red/K09755%09red/K05349%09red/K18368%09red/K00430%09red
Glyoxylate and dicarboxylate metabolism	KEGG PATHWAY	ko00630	53	1694	0.0687955	0.409333	Cluster-172075.194625|Cluster-172075.119509|Cluster-172075.228309|Cluster-172075.114294|Cluster-172075.159326|Cluster-172075.195308|Cluster-162687.0|Cluster-172075.201013|Cluster-172075.117251|Cluster-172075.159581|Cluster-172075.159582|Cluster-172075.195305|Cluster-172075.206277|Cluster-172075.163257|Cluster-172075.174216|Cluster-172075.115936|Cluster-172075.80574|Cluster-164795.0|Cluster-172075…	http://www.genome.jp/kegg-bin/show_pathway?ko00630/K15918%09red/K11517%09red/K01915%09red/K01681%09red/K00600%09red/K01602%09red/K00830%09red/K01601%09red/K19269%09red/K00626%09red/K03781%09red/K00284%09red/K00281%09red/K01647%09red/K02437%09red/K14272%09red/K15893%09red/K18121%09red/K00382%09red/K00025%09red/K00605%09red/K00122%09red/K00026%09red
