# Supplementary material for: Genome-wide transcriptome analysis of the salt stress tolerance mechanism in Rosa chinensis
Source: PLoS One. 2018 Jul 26;13(7):e0200938. doi: 10.1371/journal.pone.0200938 (PMC6062038; doi:10.1371/journal.pone.0200938)
Supplement: S7 Table — (XLSX) [file pone.0200938.s009.xlsx]

## Sheet: Sheet1
FL0vsTL0.DEG_KEGG_pathway_enrichment_result---top 20 KEGG terms
#Term	Database	ID	Input number	Background number	P-Value	Corrected P-Value	Input	Hyperlink
Plant hormone signal transduction	KEGG PATHWAY	ko04075	82	1324	5.3439e-06	0.00063058	Cluster-172075.152659|Cluster-172075.111112|Cluster-172075.166627|Cluster-172075.188708|Cluster-172075.187813|Cluster-172075.153125|Cluster-172075.165350|Cluster-172075.166628|Cluster-172075.198649|Cluster-172075.175654|Cluster-172075.93418|Cluster-172075.156945|Cluster-172075.171193|Cluster-172075.133884|Cluster-172075.133885|Cluster-172075.142759|Cluster-172075.126857|Cluster-172075.93414|Clust…	http://www.genome.jp/kegg-bin/show_pathway?ko04075/K14486%09red/K14487%09red/K14484%09red/K14488%09red/K13946%09red/K13416%09red/K14431%09red/K14513%09red/K14514%09red/K14515%09red/K14517%09red/K14494%09red/K14497%09red/K14496%09red/K14491%09red/K14490%09red/K14493%09red/K16189%09red/K14498%09red/K14503%09red/K14502%09red/K14500%09red/K14509%09red/K14508%09red
Glycosphingolipid biosynthesis - globo series	KEGG PATHWAY	ko00603	17	132	1.87699e-05	0.00110742	Cluster-172075.122257|Cluster-172075.252940|Cluster-172075.185460|Cluster-172075.171350|Cluster-172075.184280|Cluster-172075.232649|Cluster-172075.184279|Cluster-172075.56604|Cluster-172075.253043|Cluster-172075.99683|Cluster-172075.99682|Cluster-172075.99685|Cluster-172075.99684|Cluster-172075.186461|Cluster-172075.107870|Cluster-172075.204605|Cluster-172075.186464	http://www.genome.jp/kegg-bin/show_pathway?ko00603/K07407%09red/K12373%09red/K01988%09red
Carotenoid biosynthesis	KEGG PATHWAY	ko00906	24	247	3.21298e-05	0.00126377	Cluster-172075.197876|Cluster-172075.183098|Cluster-172075.155363|Cluster-172075.184340|Cluster-172075.197870|Cluster-172075.197871|Cluster-172075.197878|Cluster-172075.201495|Cluster-172075.120185|Cluster-172075.153273|Cluster-172075.44800|Cluster-172075.166996|Cluster-172075.184037|Cluster-172075.211811|Cluster-172075.139722|Cluster-172075.198538|Cluster-172075.181257|Cluster-172075.181256|Clus…	http://www.genome.jp/kegg-bin/show_pathway?ko00906/K14593%09red/K09840%09red/K15747%09red/K09843%09red/K17911%09red/K02291%09red/K06444%09red/K09835%09red/K06443%09red/K09839%09red/K09838%09red
Porphyrin and chlorophyll metabolism	KEGG PATHWAY	ko00860	40	545	5.03397e-05	0.00148502	Cluster-172075.105206|Cluster-172075.161006|Cluster-172075.37156|Cluster-172075.186851|Cluster-172075.154574|Cluster-172075.171693|Cluster-172075.159974|Cluster-172075.182617|Cluster-172075.185665|Cluster-172075.54790|Cluster-172075.140123|Cluster-172075.203627|Cluster-172075.185668|Cluster-172075.155521|Cluster-172075.47666|Cluster-172075.47664|Cluster-172075.47665|Cluster-172075.127127|Cluster-…	http://www.genome.jp/kegg-bin/show_pathway?ko00860/K02492%09red/K13071%09red/K08101%09red/K04035%09red/K01749%09red/K19073%09red/K02259%09red/K01698%09red/K18010%09red/K02495%09red/K03403%09red/K01885%09red/K13606%09red/K01845%09red/K01772%09red/K00510%09red/K03405%09red/K01599%09red
DNA replication	KEGG PATHWAY	ko03030	39	583	0.000360397	0.00840712	Cluster-172075.54653|Cluster-172075.188820|Cluster-172075.183259|Cluster-172075.107889|Cluster-172075.131878|Cluster-172075.193483|Cluster-172075.137994|Cluster-172075.131877|Cluster-172075.215040|Cluster-172075.113209|Cluster-172075.149377|Cluster-172075.195940|Cluster-172075.187137|Cluster-172075.78959|Cluster-172075.139763|Cluster-172075.158668|Cluster-172075.114152|Cluster-172075.117871|Clust…	http://www.genome.jp/kegg-bin/show_pathway?ko03030/K10756%09red/K02320%09red/K10754%09red/K10755%09red/K02685%09red/K10743%09red/K02684%09red/K07466%09red/K10747%09red/K02210%09red/K10745%09red/K02324%09red/K02209%09red/K10739%09red/K03504%09red
Nucleotide excision repair	KEGG PATHWAY	ko03420	46	733	0.000427481	0.00840712	Cluster-172075.157678|Cluster-172075.166815|Cluster-172075.196317|Cluster-172075.157679|Cluster-172075.188820|Cluster-172075.144221|Cluster-172075.154269|Cluster-172075.157675|Cluster-172075.107889|Cluster-172075.190488|Cluster-172075.193483|Cluster-172075.137994|Cluster-172075.215040|Cluster-172075.113209|Cluster-172075.188244|Cluster-172075.106748|Cluster-172075.78959|Cluster-172075.104146|Clus…	http://www.genome.jp/kegg-bin/show_pathway?ko03420/K10756%09red/K03142%09red/K10754%09red/K10140%09red/K03868%09red/K10844%09red/K10845%09red/K07466%09red/K10849%09red/K10747%09red/K10839%09red/K10610%09red/K10755%09red/K02324%09red/K10570%09red/K03144%09red/K10846%09red/K06634%09red/K10739%09red/K03504%09red
Ubiquitin mediated proteolysis	KEGG PATHWAY	ko04120	93	1807	0.000734914	0.0123885	Cluster-172075.117853|Cluster-172075.207535|Cluster-172075.202218|Cluster-172075.107996|Cluster-172075.156964|Cluster-172075.104241|Cluster-172075.195904|Cluster-172075.106748|Cluster-172075.149269|Cluster-172075.196332|Cluster-172075.218593|Cluster-172075.126717|Cluster-172075.186352|Cluster-172075.152905|Cluster-172075.152907|Cluster-172075.228311|Cluster-172075.99978|Cluster-172075.161998|Clus…	http://www.genome.jp/kegg-bin/show_pathway?ko04120/K10583%09red/K10590%09red/K06689%09red/K10579%09red/K04554%09red/K10570%09red/K10571%09red/K12456%09red/K03868%09red/K10592%09red/K10599%09red/K03353%09red/K03350%09red/K03357%09red/K03354%09red/K04506%09red/K10581%09red/K10140%09red/K10144%09red/K03094%09red/K10589%09red/K10588%09red/K10610%09red/K10573%09red/K03363%09red/K03178%09red/K10260%09r…
Thiamine metabolism	KEGG PATHWAY	ko00730	16	178	0.00132706	0.0189116	Cluster-172075.210410|Cluster-172075.194811|Cluster-172075.165543|Cluster-172075.124613|Cluster-172075.150572|Cluster-172075.160218|Cluster-172075.134542|Cluster-172075.163981|Cluster-172075.165544|Cluster-172075.161472|Cluster-172075.206565|Cluster-172075.178247|Cluster-172075.208950|Cluster-172075.160224|Cluster-172075.160221|Cluster-172075.160220	http://www.genome.jp/kegg-bin/show_pathway?ko00730/K14153%09red/K03147%09red/K06928%09red/K01662%09red
Amino sugar and nucleotide sugar metabolism	KEGG PATHWAY	ko00520	76	1454	0.00144241	0.0189116	Cluster-172075.157635|Cluster-172075.159898|Cluster-172075.198260|Cluster-172075.158016|Cluster-172075.144043|Cluster-172075.184843|Cluster-172075.45226|Cluster-172075.93308|Cluster-172075.102596|Cluster-172075.99683|Cluster-172075.99682|Cluster-172075.173487|Cluster-172075.164468|Cluster-172075.201816|Cluster-172075.99685|Cluster-172075.99684|Cluster-172075.143099|Cluster-172075.164467|Cluster-1…	http://www.genome.jp/kegg-bin/show_pathway?ko00520/K00972%09red/K00975%09red/K12373%09red/K01810%09red/K00621%09red/K12450%09red/K08678%09red/K08679%09red/K00963%09red/K00012%09red/K17497%09red/K00965%09red/K00966%09red/K00847%09red/K18677%09red/K00844%09red/K00820%09red/K12446%09red/K12447%09red/K12448%09red/K10046%09red/K01809%09red/K00326%09red/K13648%09red/K01835%09red/K01784%09red/K13379%09r…
Flavonoid biosynthesis	KEGG PATHWAY	ko00941	18	227	0.00251375	0.0296622	Cluster-172075.163316|Cluster-172075.185776|Cluster-172075.171550|Cluster-172075.136877|Cluster-172075.177173|Cluster-172075.136894|Cluster-172075.173427|Cluster-172075.136876|Cluster-172075.136875|Cluster-172075.162101|Cluster-172075.171153|Cluster-172075.136889|Cluster-172075.171155|Cluster-172075.169849|Cluster-172075.227783|Cluster-172075.160769|Cluster-172075.155578|Cluster-172075.136885	http://www.genome.jp/kegg-bin/show_pathway?ko00941/K13065%09red/K08695%09red/K13082%09red/K00475%09red/K05277%09red/K09754%09red/K05278%09red/K05280%09red
Phenylalanine, tyrosine and tryptophan biosynthesis	KEGG PATHWAY	ko00400	33	551	0.004925	0.0528319	Cluster-172075.83821|Cluster-172075.203214|Cluster-172075.183988|Cluster-172075.142667|Cluster-172075.85800|Cluster-172075.198973|Cluster-172075.100786|Cluster-172075.191255|Cluster-172075.95044|Cluster-172075.170071|Cluster-172075.85801|Cluster-172075.183141|Cluster-172075.164786|Cluster-172075.168369|Cluster-172075.164784|Cluster-172075.143621|Cluster-172075.185373|Cluster-172075.185370|Cluster…	http://www.genome.jp/kegg-bin/show_pathway?ko00400/K06001%09red/K01695%09red/K00891%09red/K01696%09red/K01817%09red/K00811%09red/K01735%09red/K00815%09red/K01626%09red/K01850%09red/K05359%09red/K15227%09red/K01609%09red
Basal transcription factors	KEGG PATHWAY	ko03022	32	546	0.0073964	0.0727313	Cluster-172075.157678|Cluster-172075.157679|Cluster-172075.157450|Cluster-172075.137837|Cluster-172075.157673|Cluster-172075.202893|Cluster-172075.157675|Cluster-172075.180897|Cluster-172075.177190|Cluster-172075.157385|Cluster-172075.166999|Cluster-172075.169668|Cluster-172075.193308|Cluster-172075.142268|Cluster-172075.104146|Cluster-172075.45146|Cluster-172075.112677|Cluster-172075.112676|Clus…	http://www.genome.jp/kegg-bin/show_pathway?ko03022/K03142%09red/K03123%09red/K10844%09red/K10845%09red/K03144%09red/K03124%09red/K03127%09red/K03135%09red/K03120%09red/K03130%09red/K03122%09red/K06634%09red/K03129%09red/K03128%09red/K03138%09red
Peroxisome	KEGG PATHWAY	ko04146	70	1448	0.0113843	0.0976369	Cluster-172075.227191|Cluster-172075.185257|Cluster-172075.188478|Cluster-172075.145621|Cluster-172075.165794|Cluster-172075.92234|Cluster-172075.125543|Cluster-172075.210230|Cluster-172075.197939|Cluster-172075.179408|Cluster-172075.180929|Cluster-172075.162225|Cluster-172075.197933|Cluster-172075.185809|Cluster-172075.206015|Cluster-172075.59390|Cluster-172075.197662|Cluster-172075.197940|Clust…	http://www.genome.jp/kegg-bin/show_pathway?ko04146/K11517%09red/K03781%09red/K13348%09red/K13347%09red/K17879%09red/K04564%09red/K04565%09red/K01578%09red/K13237%09red/K01897%09red/K13343%09red/K13345%09red/K13346%09red/K00031%09red/K12663%09red/K12261%09red/K00869%09red/K13354%09red/K13338%09red/K00477%09red/K00232%09red/K03426%09red/K07513%09red
Mismatch repair	KEGG PATHWAY	ko03430	25	413	0.011584	0.0976369	Cluster-172075.188820|Cluster-172075.172178|Cluster-172075.107889|Cluster-172075.193483|Cluster-172075.117650|Cluster-172075.137994|Cluster-172075.215040|Cluster-172075.203087|Cluster-172075.139763|Cluster-172075.158668|Cluster-172075.250512|Cluster-172075.19900|Cluster-172075.170984|Cluster-172075.170986|Cluster-172075.204940|Cluster-172075.87826|Cluster-172075.190064|Cluster-172075.204934|Clust…	http://www.genome.jp/kegg-bin/show_pathway?ko03430/K10756%09red/K10754%09red/K10755%09red/K10858%09red/K07466%09red/K08739%09red/K10747%09red/K10739%09red/K03504%09red
Sulfur relay system	KEGG PATHWAY	ko04122	11	138	0.0153945	0.121103	Cluster-172075.110068|Cluster-172075.107741|Cluster-172075.110062|Cluster-172075.110064|Cluster-172075.110066|Cluster-172075.147597|Cluster-172075.102855|Cluster-172075.163527|Cluster-172075.170143|Cluster-172075.198740|Cluster-172075.159186	http://www.genome.jp/kegg-bin/show_pathway?ko04122/K03635%09red/K14169%09red/K14168%09red/K12161%09red/K00566%09red
Protein processing in endoplasmic reticulum	KEGG PATHWAY	ko04141	152	3530	0.0174118	0.128412	Cluster-172075.122102|Cluster-172075.169246|Cluster-172075.178119|Cluster-172075.169248|Cluster-172075.178117|Cluster-172075.207535|Cluster-172075.177210|Cluster-172075.202218|Cluster-172075.116507|Cluster-172075.181638|Cluster-172075.186974|Cluster-172075.180899|Cluster-172075.125729|Cluster-172075.156964|Cluster-172075.177197|Cluster-172075.147221|Cluster-172075.192253|Cluster-172075.209185|Clu…	http://www.genome.jp/kegg-bin/show_pathway?ko04141/K12670%09red/K06689%09red/K13984%09red/K10661%09red/K10666%09red/K04554%09red/K08852%09red/K09518%09red/K07342%09red/K09517%09red/K09487%09red/K03868%09red/K08653%09red/K10956%09red/K14001%09red/K10839%09red/K07151%09red/K14009%09red/K14003%09red/K13250%09red/K01230%09red/K14006%09red/K14007%09red/K14004%09red/K14005%09red/K12666%09red/K04523%09r…
Ascorbate and aldarate metabolism	KEGG PATHWAY	ko00053	32	597	0.022261	0.154518	Cluster-172075.155360|Cluster-172075.157635|Cluster-172075.177498|Cluster-172075.116932|Cluster-172075.110264|Cluster-172075.110265|Cluster-172075.201816|Cluster-172075.190704|Cluster-172075.152366|Cluster-172075.198260|Cluster-172075.163111|Cluster-172075.170226|Cluster-172075.198249|Cluster-172075.101814|Cluster-172075.101812|Cluster-172075.207777|Cluster-172075.198246|Cluster-172075.203181|Clu…	http://www.genome.jp/kegg-bin/show_pathway?ko00053/K17744%09red/K18649%09red/K08232%09red/K00128%09red/K12447%09red/K00012%09red/K00423%09red/K10046%09red/K10047%09red/K00434%09red
Glycosphingolipid biosynthesis - ganglio series	KEGG PATHWAY	ko00604	7	79	0.0303011	0.19338	Cluster-172075.99683|Cluster-172075.99682|Cluster-172075.99685|Cluster-172075.99684|Cluster-172075.186461|Cluster-172075.204605|Cluster-172075.186464	http://www.genome.jp/kegg-bin/show_pathway?ko00604/K12373%09red
Homologous recombination	KEGG PATHWAY	ko03440	25	455	0.0311375	0.19338	Cluster-172075.188820|Cluster-172075.107889|Cluster-172075.193483|Cluster-172075.215040|Cluster-172075.88724|Cluster-172075.188301|Cluster-172075.158668|Cluster-172075.122459|Cluster-172075.197622|Cluster-172075.204111|Cluster-172075.199345|Cluster-172075.250512|Cluster-172075.212090|Cluster-172075.111754|Cluster-172075.19900|Cluster-172075.87826|Cluster-172075.191107|Cluster-172075.110556|Cluste…	http://www.genome.jp/kegg-bin/show_pathway?ko03440/K08991%09red/K10880%09red/K10901%09red/K10865%09red/K07466%09red/K03553%09red/K10875%09red/K10739%09red/K03504%09red
N-Glycan biosynthesis	KEGG PATHWAY	ko00510	27	510	0.0377081	0.222478	Cluster-172075.122102|Cluster-172075.118271|Cluster-172075.232459|Cluster-172075.142438|Cluster-172075.130031|Cluster-172075.106878|Cluster-172075.127878|Cluster-172075.194181|Cluster-172075.89095|Cluster-172075.127616|Cluster-172075.175814|Cluster-172075.85113|Cluster-172075.85110|Cluster-172075.156241|Cluster-172075.175813|Cluster-172075.169216|Cluster-172075.130021|Cluster-172075.130029|Cluste…	http://www.genome.jp/kegg-bin/show_pathway?ko00510/K03843%09red/K12666%09red/K07441%09red/K03846%09red/K03844%09red/K03845%09red/K03848%09red/K07151%09red/K12670%09red/K01228%09red/K07252%09red/K01231%09red/K01230%09red
FL2vsTL2.DEG_KEGG_pathway_enrichment_result---top 20 KEGG terms
#Term	Database	ID	Input number	Background number	P-Value	Corrected P-Value	Input	Hyperlink
Starch and sucrose metabolism	KEGG PATHWAY	ko00500	95	1822	5.21e-09	6.15e-07	Cluster-172075.125854|Cluster-172075.162563|Cluster-172075.161341|Cluster-172075.162461|Cluster-172075.187568|Cluster-172075.105334|Cluster-172075.212245|Cluster-172075.212244|Cluster-172075.143099|Cluster-172075.125847|Cluster-172075.174936|Cluster-154404.0|Cluster-172075.153241|Cluster-172075.183533|Cluster-172075.148520|Cluster-172075.87345|Cluster-172075.91018|Cluster-172075.125409|Cluster-17…	http://www.genome.jp/kegg-bin/show_pathway?ko00500/K00975%09red/K01177%09red/K16055%09red/K01810%09red/K01176%09red/K01187%09red/K01835%09red/K01188%09red/K00703%09red/K00705%09red/K00688%09red/K08678%09red/K00963%09red/K00012%09red/K01087%09red/K15920%09red/K00844%09red/K01184%09red/K01193%09red/K13648%09red/K00700%09red/K01051%09red/K08679%09red/K05349%09red/K00696%09red/K00695%09red
Thiamine metabolism	KEGG PATHWAY	ko00730	19	178	1.36e-06	8e-05	Cluster-172075.210410|Cluster-172075.84774|Cluster-172075.165544|Cluster-172075.150572|Cluster-172075.206565|Cluster-172075.190139|Cluster-172075.160218|Cluster-172075.134542|Cluster-172075.224553|Cluster-172075.165543|Cluster-172075.47831|Cluster-172075.47830|Cluster-172075.77494|Cluster-172075.162527|Cluster-172075.208950|Cluster-172075.178247|Cluster-172075.58096|Cluster-172075.160220|Cluster-…	http://www.genome.jp/kegg-bin/show_pathway?ko00730/K03147%09red/K03146%09red/K01662%09red/K06928%09red/K14153%09red/K00949%09red
Photosynthesis	KEGG PATHWAY	ko00195	31	436	3.29e-06	0.000129338	Cluster-172075.109991|Cluster-172075.48750|Cluster-172075.139267|Cluster-172075.200301|Cluster-159800.0|Cluster-163719.0|Cluster-172075.147907|Cluster-172075.87213|Cluster-172075.71058|Cluster-172075.157838|Cluster-172075.159125|Cluster-172075.125147|Cluster-163106.1|Cluster-172075.165866|Cluster-160789.0|Cluster-172075.71714|Cluster-172075.83494|Cluster-172075.220370|Cluster-172075.161344|Cluste…	http://www.genome.jp/kegg-bin/show_pathway?ko00195/K02694%09red/K02695%09red/K02115%09red/K02693%09red/K02698%09red/K02699%09red/K02703%09red/K02701%09red/K02641%09red/K02721%09red/K02723%09red/K03541%09red/K02109%09red/K08905%09red/K08902%09red/K14332%09red/K08901%09red/K02636%09red/K03542%09red/K02717%09red/K02716%09red/K02638%09red/K02639%09red
Photosynthesis - antenna proteins	KEGG PATHWAY	ko00196	20	213	4.38e-06	0.000129338	Cluster-172075.220372|Cluster-172075.76752|Cluster-172075.220371|Cluster-172075.110427|Cluster-172075.92517|Cluster-172075.216797|Cluster-172075.203062|Cluster-172075.107495|Cluster-172075.161514|Cluster-172075.114418|Cluster-172075.117731|Cluster-172075.161036|Cluster-172075.167869|Cluster-172075.30577|Cluster-172075.104453|Cluster-172075.116659|Cluster-163758.0|Cluster-172075.222176|Cluster-172…	http://www.genome.jp/kegg-bin/show_pathway?ko00196/K08909%09red/K08908%09red/K08907%09red/K08915%09red/K08914%09red/K08917%09red/K08916%09red/K08910%09red/K08913%09red/K08912%09red
Galactose metabolism	KEGG PATHWAY	ko00052	43	786	2.64e-05	0.000623002	Cluster-172075.112505|Cluster-172075.129660|Cluster-172075.111253|Cluster-172075.125854|Cluster-172075.137781|Cluster-172075.223028|Cluster-172075.161341|Cluster-172075.161365|Cluster-172075.17854|Cluster-172075.171349|Cluster-172075.17856|Cluster-172075.17857|Cluster-172075.160754|Cluster-172075.169083|Cluster-163738.0|Cluster-172075.157936|Cluster-172075.198246|Cluster-172075.113293|Cluster-172…	http://www.genome.jp/kegg-bin/show_pathway?ko00052/K00965%09red/K00850%09red/K01187%09red/K00844%09red/K01835%09red/K00963%09red/K18819%09red/K01785%09red/K12447%09red/K01784%09red/K07407%09red/K01193%09red/K00011%09red/K06617%09red
Plant hormone signal transduction	KEGG PATHWAY	ko04075	62	1324	4.8e-05	0.00094481	Cluster-172075.152659|Cluster-172075.150316|Cluster-172075.187813|Cluster-172075.138642|Cluster-172075.165350|Cluster-172075.175654|Cluster-172075.70817|Cluster-172075.171193|Cluster-172075.142759|Cluster-172075.170895|Cluster-172075.126857|Cluster-172075.173801|Cluster-172075.177521|Cluster-172075.131609|Cluster-172075.218929|Cluster-172075.138644|Cluster-172075.170315|Cluster-172075.146456|Clus…	http://www.genome.jp/kegg-bin/show_pathway?ko04075/K14486%09red/K14487%09red/K14497%09red/K14496%09red/K14491%09red/K14490%09red/K14431%09red/K14500%09red/K14493%09red/K16189%09red/K13416%09red/K14508%09red/K14494%09red/K13463%09red/K14502%09red/K14503%09red/K14498%09red/K13422%09red/K14515%09red/K14484%09red/K14517%09red
Amino sugar and nucleotide sugar metabolism	KEGG PATHWAY	ko00520	63	1454	0.0003168	0.00534034	Cluster-172075.92131|Cluster-172075.92132|Cluster-172075.158016|Cluster-172075.144043|Cluster-172075.164590|Cluster-172075.93308|Cluster-172075.111253|Cluster-172075.164468|Cluster-172075.137668|Cluster-172075.143099|Cluster-172075.221069|Cluster-172075.164467|Cluster-172075.204605|Cluster-172075.115711|Cluster-172075.165992|Cluster-172075.161341|Cluster-172075.157936|Cluster-172075.174510|Cluste…	http://www.genome.jp/kegg-bin/show_pathway?ko00520/K00972%09red/K00975%09red/K12373%09red/K01810%09red/K00621%09red/K12450%09red/K01183%09red/K01835%09red/K08679%09red/K00963%09red/K00012%09red/K17497%09red/K00965%09red/K15920%09red/K00844%09red/K12446%09red/K12447%09red/K12448%09red/K01809%09red/K00326%09red/K13648%09red/K08678%09red/K01784%09red
Porphyrin and chlorophyll metabolism	KEGG PATHWAY	ko00860	30	545	0.000366091	0.00539985	Cluster-172075.155052|Cluster-172075.154574|Cluster-172075.184808|Cluster-162497.0|Cluster-172075.159974|Cluster-172075.184803|Cluster-172075.171693|Cluster-172075.162300|Cluster-172075.184805|Cluster-172075.188326|Cluster-172075.185668|Cluster-172075.103458|Cluster-172075.47666|Cluster-172075.121530|Cluster-172075.127127|Cluster-172075.166591|Cluster-172075.149718|Cluster-172075.128716|Cluster-1…	http://www.genome.jp/kegg-bin/show_pathway?ko00860/K02492%09red/K10960%09red/K13071%09red/K01698%09red/K04035%09red/K19073%09red/K18010%09red/K02259%09red/K00231%09red/K01845%09red/K01885%09red/K13606%09red/K01772%09red/K00510%09red/K01599%09red
Glycosphingolipid biosynthesis - globo series	KEGG PATHWAY	ko00603	12	132	0.000448092	0.00587499	Cluster-172075.122257|Cluster-172075.252940|Cluster-172075.185460|Cluster-172075.171350|Cluster-172075.184280|Cluster-172075.184279|Cluster-172075.129660|Cluster-172075.113293|Cluster-172075.171349|Cluster-172075.186461|Cluster-172075.204605|Cluster-172075.186464	http://www.genome.jp/kegg-bin/show_pathway?ko00603/K07407%09red/K12373%09red/K01988%09red
Carotenoid biosynthesis	KEGG PATHWAY	ko00906	17	247	0.000702916	0.0082944	Cluster-172075.197876|Cluster-172075.197877|Cluster-172075.197874|Cluster-172075.201495|Cluster-172075.65538|Cluster-172075.141257|Cluster-172075.198540|Cluster-172075.224256|Cluster-172075.197878|Cluster-172075.155363|Cluster-172075.156992|Cluster-172075.87040|Cluster-172075.166103|Cluster-172075.157395|Cluster-172075.153273|Cluster-172075.86172|Cluster-172075.87039	http://www.genome.jp/kegg-bin/show_pathway?ko00906/K15746%09red/K09843%09red/K02291%09red/K09840%09red/K06443%09red/K09839%09red/K09838%09red
Terpenoid backbone biosynthesis	KEGG PATHWAY	ko00900	36	751	0.00114092	0.0122389	Cluster-172075.96360|Cluster-172075.153330|Cluster-172075.208950|Cluster-172075.82730|Cluster-172075.224553|Cluster-172075.150572|Cluster-172075.167449|Cluster-172075.84283|Cluster-172075.172005|Cluster-172075.163259|Cluster-172075.97547|Cluster-172075.48384|Cluster-172075.137819|Cluster-172075.112737|Cluster-172075.99470|Cluster-172075.91651|Cluster-172075.99472|Cluster-172075.223674|Cluster-172…	http://www.genome.jp/kegg-bin/show_pathway?ko00900/K15892%09red/K10960%09red/K15891%09red/K01662%09red/K15889%09red/K00021%09red/K05954%09red/K05955%09red/K08658%09red/K14066%09red/K00099%09red/K13789%09red/K01770%09red/K01641%09red/K00919%09red/K00626%09red/K11778%09red
Diterpenoid biosynthesis	KEGG PATHWAY	ko00904	11	132	0.00146752	0.0144306	Cluster-172075.157234|Cluster-172075.157235|Cluster-172075.157238|Cluster-172075.202120|Cluster-172075.213798|Cluster-172075.40097|Cluster-172075.164319|Cluster-172075.40091|Cluster-172075.59854|Cluster-172075.59855|Cluster-172075.138317	http://www.genome.jp/kegg-bin/show_pathway?ko00904/K04125%09red/K17961%09red/K04121%09red/K04123%09red
Ubiquitin mediated proteolysis	KEGG PATHWAY	ko04120	67	1807	0.00780509	0.0708462	Cluster-172075.117854|Cluster-172075.222800|Cluster-172075.180003|Cluster-172075.66096|Cluster-172075.165451|Cluster-172075.154269|Cluster-172075.182905|Cluster-172075.123210|Cluster-172075.202218|Cluster-172075.230178|Cluster-172075.87174|Cluster-172075.10407|Cluster-172075.85460|Cluster-172075.156964|Cluster-172075.134224|Cluster-172075.87178|Cluster-172075.194768|Cluster-172075.116455|Cluster-…	http://www.genome.jp/kegg-bin/show_pathway?ko04120/K10583%09red/K06689%09red/K10601%09red/K10577%09red/K10573%09red/K12456%09red/K03868%09red/K03869%09red/K03350%09red/K03351%09red/K03357%09red/K04506%09red/K10581%09red/K10140%09red/K10144%09red/K03094%09red/K10588%09red/K04554%09red/K10592%09red/K10610%09red/K10143%09red/K03873%09red/K10688%09red/K03347%09red/K03348%09red/K10684%09red/K10686%09r…
Sulfur relay system	KEGG PATHWAY	ko04122	8	138	0.0395821	0.333621	Cluster-172075.110068|Cluster-172075.110061|Cluster-172075.110062|Cluster-172075.170143|Cluster-172075.147597|Cluster-172075.163527|Cluster-172075.159186|Cluster-172075.198740	http://www.genome.jp/kegg-bin/show_pathway?ko04122/K03635%09red/K14169%09red/K14168%09red/K12161%09red
Fatty acid biosynthesis	KEGG PATHWAY	ko00061	28	726	0.0447684	0.352178	Cluster-172075.185213|Cluster-172075.197939|Cluster-172075.197938|Cluster-172075.163773|Cluster-172075.162225|Cluster-172075.163771|Cluster-172075.197936|Cluster-172075.163778|Cluster-172075.209709|Cluster-172075.162393|Cluster-172075.188613|Cluster-172075.169745|Cluster-172075.167373|Cluster-172075.189001|Cluster-172075.167643|Cluster-172075.95926|Cluster-172075.95927|Cluster-172075.95922|Cluste…	http://www.genome.jp/kegg-bin/show_pathway?ko00061/K10781%09red/K02372%09red/K00059%09red/K01961%09red/K01897%09red/K11262%09red/K00208%09red/K09458%09red
Flavonoid biosynthesis	KEGG PATHWAY	ko00941	11	227	0.0512492	0.377963	Cluster-172075.154155|Cluster-172075.185776|Cluster-172075.173427|Cluster-172075.136894|Cluster-172075.136877|Cluster-172075.162101|Cluster-172075.136889|Cluster-172075.154551|Cluster-172075.155583|Cluster-172075.169850|Cluster-172075.183938	http://www.genome.jp/kegg-bin/show_pathway?ko00941/K13065%09red/K08695%09red/K00475%09red/K09754%09red/K00588%09red/K05278%09red/K05280%09red
Cutin, suberine and wax biosynthesis	KEGG PATHWAY	ko00073	9	180	0.0630064	0.437338	Cluster-172075.137353|Cluster-172075.137352|Cluster-172075.130841|Cluster-172075.148436|Cluster-172075.139276|Cluster-172075.157850|Cluster-172075.157851|Cluster-172075.103189|Cluster-172075.162172	http://www.genome.jp/kegg-bin/show_pathway?ko00073/K17991%09red/K13356%09red/K13407%09red/K15400%09red/K15403%09red/K15398%09red
N-Glycan biosynthesis	KEGG PATHWAY	ko00510	20	510	0.0700761	0.452456	Cluster-172075.175814|Cluster-172075.118271|Cluster-172075.156241|Cluster-172075.118293|Cluster-172075.184783|Cluster-172075.194183|Cluster-172075.169216|Cluster-172075.125066|Cluster-172075.130021|Cluster-172075.169213|Cluster-172075.86888|Cluster-172075.91245|Cluster-172075.142438|Cluster-172075.127616|Cluster-172075.130031|Cluster-172075.122102|Cluster-172075.82873|Cluster-172075.106878|Cluste…	http://www.genome.jp/kegg-bin/show_pathway?ko00510/K03843%09red/K12666%09red/K07441%09red/K03846%09red/K07432%09red/K03844%09red/K00729%09red/K03848%09red/K07151%09red/K12670%09red/K01228%09red/K01230%09red
Glutathione metabolism	KEGG PATHWAY	ko00480	41	1191	0.0759381	0.452456	Cluster-172075.155360|Cluster-172075.205886|Cluster-172075.211118|Cluster-172075.179760|Cluster-172075.182827|Cluster-172075.145389|Cluster-172075.205889|Cluster-172075.153724|Cluster-172075.128642|Cluster-172075.44039|Cluster-172075.44037|Cluster-172075.205891|Cluster-172075.127234|Cluster-172075.165034|Cluster-172075.179754|Cluster-172075.240375|Cluster-172075.85965|Cluster-172075.85964|Cluster…	http://www.genome.jp/kegg-bin/show_pathway?ko00480/K01256%09red/K00432%09red/K00799%09red/K00797%09red/K10807%09red/K01919%09red/K00033%09red/K00434%09red/K00036%09red
SNARE interactions in vesicular transport	KEGG PATHWAY	ko04130	12	274	0.0768968	0.452456	Cluster-172075.159215|Cluster-172075.136369|Cluster-172075.168580|Cluster-172075.205996|Cluster-172075.184056|Cluster-172075.195287|Cluster-172075.158203|Cluster-172075.136370|Cluster-172075.174002|Cluster-172075.123274|Cluster-172075.227795|Cluster-172075.212810	http://www.genome.jp/kegg-bin/show_pathway?ko04130/K08490%09red/K08486%09red/K08498%09red/K08506%09red/K08507%09red/K08517%09red/K08516%09red
FL4vsTL4.DEG_KEGG_enrichment_result---top 20 KEGG terms
#Term	Database	ID	Input number	Background number	P-Value	Corrected P-Value	Input	Hyperlink
Galactose metabolism	KEGG PATHWAY	ko00052	36	786	3.25747e-07	3.84381e-05	Cluster-172075.213468|Cluster-172075.223023|Cluster-172075.137781|Cluster-172075.115707|Cluster-172075.157694|Cluster-172075.112549|Cluster-172075.161365|Cluster-172075.17854|Cluster-172075.184280|Cluster-172075.17856|Cluster-172075.17857|Cluster-172075.172359|Cluster-172075.157936|Cluster-172075.132156|Cluster-172075.132157|Cluster-172075.198247|Cluster-172075.187407|Cluster-172075.185460|Cluste…	http://www.genome.jp/kegg-bin/show_pathway?ko00052/K01193%09red/K00850%09red/K01187%09red/K00965%09red/K01835%09red/K12447%09red/K18819%09red/K01785%09red/K01784%09red/K00963%09red/K07407%09red/K00011%09red/K00844%09red/K06617%09red
Plant hormone signal transduction	KEGG PATHWAY	ko04075	46	1324	1.1971e-05	0.000706286	Cluster-172075.166627|Cluster-172075.188708|Cluster-172075.187813|Cluster-172075.153125|Cluster-172075.165350|Cluster-172075.78174|Cluster-172075.175654|Cluster-172075.131091|Cluster-172075.171193|Cluster-172075.170895|Cluster-172075.137444|Cluster-172075.173801|Cluster-172075.131609|Cluster-172075.235538|Cluster-172075.218929|Cluster-172075.138644|Cluster-172075.146456|Cluster-172075.146485|Clus…	http://www.genome.jp/kegg-bin/show_pathway?ko04075/K14486%09red/K14487%09red/K14484%09red/K14488%09red/K13416%09red/K14431%09red/K14513%09red/K14515%09red/K14517%09red/K14494%09red/K14497%09red/K14496%09red/K14491%09red/K14490%09red/K14493%09red/K16189%09red/K14498%09red/K14503%09red/K14502%09red/K14500%09red/K14509%09red/K14508%09red/K13422%09red
Starch and sucrose metabolism	KEGG PATHWAY	ko00500	56	1822	4.09927e-05	0.00161238	Cluster-172075.171960|Cluster-172075.253248|Cluster-172075.171957|Cluster-172075.93308|Cluster-172075.69154|Cluster-172075.204025|Cluster-172075.137781|Cluster-172075.161088|Cluster-172075.188750|Cluster-172075.112549|Cluster-172075.158254|Cluster-172075.162461|Cluster-172075.161611|Cluster-172075.52279|Cluster-172075.194470|Cluster-172075.187568|Cluster-172075.132156|Cluster-172075.132157|Cluste…	http://www.genome.jp/kegg-bin/show_pathway?ko00500/K01193%09red/K01177%09red/K13648%09red/K00975%09red/K00963%09red/K08678%09red/K01188%09red/K00703%09red/K00705%09red/K00700%09red/K01187%09red/K00688%09red/K01051%09red/K08679%09red/K00012%09red/K01835%09red/K00696%09red/K00844%09red/K01087%09red
Ubiquitin mediated proteolysis	KEGG PATHWAY	ko04120	51	1807	0.00059644	0.017595	Cluster-172075.166815|Cluster-172075.135434|Cluster-172075.154269|Cluster-172075.182905|Cluster-172075.202218|Cluster-172075.230178|Cluster-172075.156967|Cluster-172075.10407|Cluster-172075.85460|Cluster-172075.201179|Cluster-172075.200304|Cluster-172075.194768|Cluster-172075.116455|Cluster-172075.116454|Cluster-172075.116451|Cluster-172075.116450|Cluster-172075.134224|Cluster-172075.168573|Clust…	http://www.genome.jp/kegg-bin/show_pathway?ko04120/K10590%09red/K06689%09red/K10579%09red/K10599%09red/K12456%09red/K03868%09red/K03869%09red/K03350%09red/K10143%09red/K10581%09red/K10140%09red/K10144%09red/K03094%09red/K10588%09red/K10610%09red/K10573%09red/K04554%09red/K10592%09red/K03873%09red/K03875%09red/K10688%09red/K03347%09red/K03363%09red/K03348%09red/K10686%09red
Phenylpropanoid biosynthesis	KEGG PATHWAY	ko00940	37	1225	0.00103315	0.0243824	Cluster-172075.55419|Cluster-172075.100355|Cluster-172075.168859|Cluster-172075.212324|Cluster-172075.163060|Cluster-172075.165250|Cluster-172075.126854|Cluster-172075.144342|Cluster-172075.119966|Cluster-172075.107758|Cluster-172075.136150|Cluster-172075.67553|Cluster-172075.191933|Cluster-172075.212246|Cluster-172075.52130|Cluster-172075.168860|Cluster-172075.106496|Cluster-172075.212245|Cluste…	http://www.genome.jp/kegg-bin/show_pathway?ko00940/K13065%09red/K10775%09red/K01188%09red/K00083%09red/K12356%09red/K01904%09red/K09754%09red/K09755%09red/K00430%09red/K18368%09red
Sulfur relay system	KEGG PATHWAY	ko04122	8	138	0.00349058	0.0652533	Cluster-172075.198739|Cluster-172075.110061|Cluster-172075.110062|Cluster-172075.159186|Cluster-172075.147597|Cluster-172075.163527|Cluster-172075.163528|Cluster-172075.198740	http://www.genome.jp/kegg-bin/show_pathway?ko04122/K14169%09red/K14168%09red/K12161%09red
Porphyrin and chlorophyll metabolism	KEGG PATHWAY	ko00860	19	545	0.00387096	0.0652533	Cluster-172075.155052|Cluster-172075.127127|Cluster-172075.185666|Cluster-172075.166593|Cluster-172075.47672|Cluster-172075.161723|Cluster-172075.168749|Cluster-172075.140007|Cluster-172075.140004|Cluster-172075.188326|Cluster-172075.186851|Cluster-172075.47664|Cluster-172075.128716|Cluster-172075.140121|Cluster-172075.171693|Cluster-172075.140123|Cluster-172075.47666|Cluster-172075.121530|Cluste…	http://www.genome.jp/kegg-bin/show_pathway?ko00860/K02492%09red/K13071%09red/K01698%09red/K19073%09red/K18010%09red/K02259%09red/K01885%09red/K13606%09red/K01772%09red/K00510%09red/K01599%09red
Carotenoid biosynthesis	KEGG PATHWAY	ko00906	11	247	0.00476026	0.0702138	Cluster-172075.197876|Cluster-172075.197877|Cluster-172075.104926|Cluster-172075.141257|Cluster-172075.160529|Cluster-172075.104928|Cluster-172075.65538|Cluster-172075.197878|Cluster-172075.130252|Cluster-172075.157395|Cluster-172075.134379	http://www.genome.jp/kegg-bin/show_pathway?ko00906/K02291%09red/K14593%09red/K09840%09red/K09838%09red/K09843%09red
Glutathione metabolism	KEGG PATHWAY	ko00480	33	1191	0.00649307	0.0851313	Cluster-172075.155360|Cluster-172075.205886|Cluster-172075.145389|Cluster-172075.153724|Cluster-172075.128642|Cluster-172075.44039|Cluster-172075.44037|Cluster-172075.165034|Cluster-172075.110264|Cluster-172075.170151|Cluster-172075.85965|Cluster-172075.130919|Cluster-172075.128493|Cluster-172075.130914|Cluster-172075.130915|Cluster-172075.101812|Cluster-172075.205892|Cluster-172075.205891|Cluste…	http://www.genome.jp/kegg-bin/show_pathway?ko00480/K01255%09red/K01256%09red/K18592%09red/K00797%09red/K00036%09red/K00799%09red/K00432%09red/K01919%09red/K00033%09red/K00434%09red
Thiamine metabolism	KEGG PATHWAY	ko00730	8	178	0.0141554	0.167033	Cluster-172075.210410|Cluster-172075.134542|Cluster-172075.150572|Cluster-172075.160218|Cluster-172075.208950|Cluster-172075.165543|Cluster-172075.160221|Cluster-172075.160220	http://www.genome.jp/kegg-bin/show_pathway?ko00730/K14153%09red/K03147%09red/K01662%09red
Protein processing in endoplasmic reticulum	KEGG PATHWAY	ko04141	78	3530	0.0164283	0.176231	Cluster-172075.122102|Cluster-172075.166815|Cluster-172075.169246|Cluster-172075.156967|Cluster-172075.158113|Cluster-172075.142438|Cluster-172075.154366|Cluster-172075.135434|Cluster-172075.147260|Cluster-172075.114038|Cluster-172075.177210|Cluster-172075.202218|Cluster-172075.116507|Cluster-172075.177198|Cluster-172075.230178|Cluster-172075.94370|Cluster-172075.10407|Cluster-172075.139306|Clust…	http://www.genome.jp/kegg-bin/show_pathway?ko04141/K06689%09red/K13989%09red/K13984%09red/K10666%09red/K04554%09red/K08852%09red/K10636%09red/K09487%09red/K03868%09red/K08653%09red/K10956%09red/K09518%09red/K07151%09red/K14009%09red/K14003%09red/K01230%09red/K08288%09red/K12666%09red/K04523%09red/K03094%09red/K10085%09red/K13993%09red/K08057%09red/K09580%09red/K11863%09red/K13525%09red/K14001%09r…
Nucleotide excision repair	KEGG PATHWAY	ko03420	21	733	0.0188981	0.185831	Cluster-172075.166815|Cluster-172075.204930|Cluster-172075.117089|Cluster-172075.204934|Cluster-172075.186093|Cluster-172075.19900|Cluster-172075.215038|Cluster-172075.154269|Cluster-172075.157675|Cluster-172075.112676|Cluster-172075.187107|Cluster-172075.193483|Cluster-172075.88410|Cluster-172075.106748|Cluster-172075.188820|Cluster-172075.117090|Cluster-172075.139763|Cluster-172075.87826|Cluste…	http://www.genome.jp/kegg-bin/show_pathway?ko03420/K03142%09red/K10747%09red/K10140%09red/K03868%09red/K10844%09red/K03144%09red/K07466%09red/K03141%09red/K10610%09red/K03506%09red/K03504%09red
Taurine and hypotaurine metabolism	KEGG PATHWAY	ko00430	5	90	0.0225527	0.204709	Cluster-172075.170553|Cluster-172075.150453|Cluster-172075.160227|Cluster-172075.145644|Cluster-172075.154924	http://www.genome.jp/kegg-bin/show_pathway?ko00430/K10712%09red/K01580%09red/K18592%09red
Other types of O-glycan biosynthesis	KEGG PATHWAY	ko00514	4	63	0.0266648	0.224746	Cluster-172075.123699|Cluster-172075.123692|Cluster-172075.123694|Cluster-172075.123704	http://www.genome.jp/kegg-bin/show_pathway?ko00514/K09667%09red
Mismatch repair	KEGG PATHWAY	ko03430	13	413	0.0305035	0.239961	Cluster-172075.204930|Cluster-172075.204934|Cluster-172075.203087|Cluster-172075.215038|Cluster-172075.225208|Cluster-172075.19900|Cluster-172075.193483|Cluster-172075.188820|Cluster-172075.139763|Cluster-172075.87826|Cluster-172075.22611|Cluster-172075.119643|Cluster-172075.132534	http://www.genome.jp/kegg-bin/show_pathway?ko03430/K10858%09red/K07466%09red/K10747%09red/K03504%09red
Terpenoid backbone biosynthesis	KEGG PATHWAY	ko00900	20	751	0.0404709	0.298473	Cluster-172075.218666|Cluster-172075.223674|Cluster-172075.164792|Cluster-172075.150572|Cluster-172075.97547|Cluster-172075.159635|Cluster-172075.134542|Cluster-172075.153330|Cluster-172075.191491|Cluster-172075.163249|Cluster-172075.137819|Cluster-172075.97551|Cluster-172075.128732|Cluster-172075.218671|Cluster-172075.208950|Cluster-172075.58895|Cluster-172075.82730|Cluster-172075.165543|Cluster…	http://www.genome.jp/kegg-bin/show_pathway?ko00900/K15891%09red/K03527%09red/K01662%09red/K15889%09red/K01597%09red/K14066%09red/K00787%09red/K13789%09red/K01770%09red/K00626%09red/K11778%09red
Flavonoid biosynthesis	KEGG PATHWAY	ko00941	8	227	0.0471035	0.326953	Cluster-172075.185776|Cluster-172075.171550|Cluster-172075.136877|Cluster-172075.173427|Cluster-172075.177174|Cluster-172075.162101|Cluster-172075.24428|Cluster-172075.136894	http://www.genome.jp/kegg-bin/show_pathway?ko00941/K09754%09red/K05278%09red/K13065%09red/K13082%09red/K05280%09red
Sphingolipid metabolism	KEGG PATHWAY	ko00600	12	406	0.0534284	0.350253	Cluster-172075.214875|Cluster-172075.183583|Cluster-172075.214872|Cluster-172075.183581|Cluster-172075.171350|Cluster-172075.184280|Cluster-172075.196021|Cluster-172075.183580|Cluster-172075.184279|Cluster-172075.185460|Cluster-172075.209869|Cluster-172075.125185	http://www.genome.jp/kegg-bin/show_pathway?ko00600/K07407%09red/K00654%09red/K04718%09red/K01634%09red
N-Glycan biosynthesis	KEGG PATHWAY	ko00510	14	510	0.0634642	0.394146	Cluster-172075.175814|Cluster-172075.122102|Cluster-172075.118296|Cluster-172075.125064|Cluster-172075.169216|Cluster-172075.194181|Cluster-172075.169213|Cluster-172075.91245|Cluster-172075.106878|Cluster-172075.142438|Cluster-172075.121110|Cluster-172075.99851|Cluster-172075.99852|Cluster-172075.127878	http://www.genome.jp/kegg-bin/show_pathway?ko00510/K12666%09red/K07441%09red/K07432%09red/K03844%09red/K03848%09red/K07151%09red/K01228%09red/K07252%09red/K01230%09red
Amino sugar and nucleotide sugar metabolism	KEGG PATHWAY	ko00520	33	1454	0.0699153	0.4125	Cluster-172075.158016|Cluster-172075.173070|Cluster-172075.93308|Cluster-172075.173487|Cluster-172075.115707|Cluster-172075.161088|Cluster-172075.188750|Cluster-172075.158254|Cluster-172075.174510|Cluster-172075.157936|Cluster-172075.147077|Cluster-172075.198247|Cluster-172075.127427|Cluster-172075.187407|Cluster-172075.89220|Cluster-172075.135704|Cluster-172075.161611|Cluster-172075.178079|Clust…	http://www.genome.jp/kegg-bin/show_pathway?ko00520/K00965%09red/K01183%09red/K00326%09red/K13648%09red/K00975%09red/K00963%09red/K08678%09red/K08679%09red/K00844%09red/K01835%09red/K01784%09red/K12446%09red/K12447%09red/K12448%09red/K00621%09red/K01809%09red/K00012%09red
FL7vsTL7.DEG_KEGG_enrichment_result---top 20 KEGG terms
#Term	Database	ID	Input number	Background number	P-Value	Corrected P-Value	Input	Hyperlink
Photosynthesis - antenna proteins	KEGG PATHWAY	ko00196	24	213	6.31145e-09	6.1185e-07	Cluster-172075.76752|Cluster-172075.167869|Cluster-163758.0|Cluster-172075.135032|Cluster-172075.212281|Cluster-172075.212280|Cluster-172075.110427|Cluster-172075.162297|Cluster-172075.216797|Cluster-172075.30577|Cluster-172075.107495|Cluster-172075.114418|Cluster-172075.200392|Cluster-172075.104453|Cluster-172075.116659|Cluster-172075.160460|Cluster-172075.220372|Cluster-172075.220371|Cluster-17…	http://www.genome.jp/kegg-bin/show_pathway?ko00196/K08909%09red/K14172%09red/K08908%09red/K08907%09red/K08915%09red/K08914%09red/K08917%09red/K08916%09red/K08910%09red/K08913%09red/K08912%09red
Photosynthesis	KEGG PATHWAY	ko00195	35	436	1.02832e-08	6.1185e-07	Cluster-172075.109991|Cluster-172075.169227|Cluster-172075.48750|Cluster-159800.0|Cluster-163719.0|Cluster-172075.87213|Cluster-172075.175345|Cluster-172075.175343|Cluster-172075.186743|Cluster-172075.159125|Cluster-172075.71058|Cluster-163106.1|Cluster-172075.171924|Cluster-172075.200295|Cluster-160789.0|Cluster-172075.71714|Cluster-172075.175344|Cluster-172075.220370|Cluster-172075.83494|Cluste…	http://www.genome.jp/kegg-bin/show_pathway?ko00195/K02694%09red/K02695%09red/K02111%09red/K02115%09red/K02693%09red/K02698%09red/K02699%09red/K02703%09red/K02701%09red/K02706%09red/K02641%09red/K02721%09red/K02723%09red/K03541%09red/K02109%09red/K08905%09red/K14332%09red/K08901%09red/K02636%09red/K03542%09red/K02717%09red/K02716%09red/K02638%09red/K02639%09red
Plant hormone signal transduction	KEGG PATHWAY	ko04075	60	1324	2.21079e-05	0.000814753	Cluster-172075.152659|Cluster-172075.111112|Cluster-172075.166627|Cluster-172075.187813|Cluster-172075.160834|Cluster-172075.165350|Cluster-172075.175654|Cluster-172075.158241|Cluster-172075.153125|Cluster-172075.171193|Cluster-172075.142759|Cluster-172075.170895|Cluster-172075.93414|Cluster-172075.137444|Cluster-172075.173801|Cluster-172075.131609|Cluster-172075.154109|Cluster-172075.235538|Clus…	http://www.genome.jp/kegg-bin/show_pathway?ko04075/K14486%09red/K14487%09red/K14484%09red/K14485%09red/K14488%09red/K13416%09red/K14432%09red/K14431%09red/K14513%09red/K14514%09red/K14515%09red/K14517%09red/K14497%09red/K14496%09red/K14491%09red/K14490%09red/K14493%09red/K14499%09red/K16189%09red/K14498%09red/K14503%09red/K14502%09red/K14500%09red/K14509%09red/K14508%09red/K12126%09red
Thiamine metabolism	KEGG PATHWAY	ko00730	16	178	2.73867e-05	0.000814753	Cluster-172075.210410|Cluster-172075.84774|Cluster-172075.134542|Cluster-172075.206565|Cluster-172075.170201|Cluster-172075.160218|Cluster-172075.163981|Cluster-172075.47831|Cluster-172075.47830|Cluster-172075.161472|Cluster-172075.77494|Cluster-172075.162527|Cluster-172075.178247|Cluster-172075.160221|Cluster-172075.160220|Cluster-172075.224550	http://www.genome.jp/kegg-bin/show_pathway?ko00730/K03147%09red/K03146%09red/K01662%09red/K06928%09red/K00878%09red/K14153%09red
Starch and sucrose metabolism	KEGG PATHWAY	ko00500	75	1822	4.92025e-05	0.00117102	Cluster-172075.171960|Cluster-172075.64606|Cluster-172075.64605|Cluster-172075.110049|Cluster-172075.79209|Cluster-172075.92946|Cluster-172075.173070|Cluster-172075.169585|Cluster-172075.93308|Cluster-172075.174944|Cluster-172075.195577|Cluster-172075.64608|Cluster-172075.163516|Cluster-172075.204025|Cluster-172075.163514|Cluster-172075.191419|Cluster-172075.153188|Cluster-172075.72365|Cluster-17…	http://www.genome.jp/kegg-bin/show_pathway?ko00500/K00975%09red/K01177%09red/K16055%09red/K01810%09red/K01187%09red/K08678%09red/K01188%09red/K00703%09red/K00705%09red/K00688%09red/K00963%09red/K00012%09red/K01087%09red/K15920%09red/K00844%09red/K01835%09red/K01193%09red/K13648%09red/K00700%09red/K01051%09red/K08679%09red/K05349%09red/K00696%09red
Galactose metabolism	KEGG PATHWAY	ko00052	39	786	0.000100623	0.00199568	Cluster-172075.177131|Cluster-172075.213440|Cluster-172075.223023|Cluster-172075.164755|Cluster-172075.213468|Cluster-172075.161341|Cluster-172075.242813|Cluster-172075.171349|Cluster-172075.17856|Cluster-172075.219615|Cluster-172075.160754|Cluster-172075.115708|Cluster-172075.157936|Cluster-172075.157935|Cluster-172075.198246|Cluster-172075.125847|Cluster-172075.198249|Cluster-172075.147176|Clus…	http://www.genome.jp/kegg-bin/show_pathway?ko00052/K01193%09red/K00965%09red/K00850%09red/K01187%09red/K00844%09red/K01835%09red/K07407%09red/K00963%09red/K18819%09red/K01785%09red/K01784%09red/K12447%09red/K00011%09red/K06617%09red
Ubiquitin mediated proteolysis	KEGG PATHWAY	ko04120	72	1807	0.000173345	0.00294687	Cluster-172075.152905|Cluster-172075.166815|Cluster-172075.196317|Cluster-172075.117855|Cluster-172075.132930|Cluster-172075.154269|Cluster-172075.182905|Cluster-172075.202218|Cluster-172075.74393|Cluster-172075.194774|Cluster-172075.107996|Cluster-172075.198576|Cluster-172075.10407|Cluster-172075.200303|Cluster-172075.201179|Cluster-172075.85460|Cluster-172075.194768|Cluster-172075.116455|Cluste…	http://www.genome.jp/kegg-bin/show_pathway?ko04120/K10583%09red/K10597%09red/K10590%09red/K06689%09red/K10579%09red/K10577%09red/K10599%09red/K10570%09red/K12456%09red/K03868%09red/K03869%09red/K03350%09red/K03357%09red/K03354%09red/K04506%09red/K10581%09red/K10140%09red/K10144%09red/K03094%09red/K10589%09red/K10588%09red/K10610%09red/K10573%09red/K03178%09red/K10592%09red/K10143%09red/K03875%09r…
Amino sugar and nucleotide sugar metabolism	KEGG PATHWAY	ko00520	56	1454	0.00175846	0.0261571	Cluster-172075.159261|Cluster-172075.187407|Cluster-172075.213440|Cluster-172075.158016|Cluster-172075.173070|Cluster-172075.93308|Cluster-172075.160754|Cluster-172075.99683|Cluster-172075.173487|Cluster-172075.143099|Cluster-172075.164465|Cluster-172075.188750|Cluster-172075.161341|Cluster-172075.180809|Cluster-172075.158254|Cluster-172075.174510|Cluster-172075.156156|Cluster-172075.158234|Clust…	http://www.genome.jp/kegg-bin/show_pathway?ko00520/K00975%09red/K12373%09red/K01810%09red/K00621%09red/K12450%09red/K01183%09red/K16190%09red/K08678%09red/K08679%09red/K00963%09red/K00012%09red/K00965%09red/K15920%09red/K00844%09red/K12446%09red/K12447%09red/K12448%09red/K12449%09red/K10046%09red/K00326%09red/K13648%09red/K01835%09red/K01784%09red
Porphyrin and chlorophyll metabolism	KEGG PATHWAY	ko00860	26	545	0.00221276	0.0292576	Cluster-172075.155052|Cluster-172075.186851|Cluster-162497.0|Cluster-172075.171693|Cluster-172075.140123|Cluster-172075.188326|Cluster-163193.0|Cluster-172075.103458|Cluster-172075.47666|Cluster-172075.47664|Cluster-172075.121528|Cluster-172075.127127|Cluster-172075.140003|Cluster-172075.140007|Cluster-172075.140004|Cluster-172075.137579|Cluster-172075.140121|Cluster-172075.128716|Cluster-172075.…	http://www.genome.jp/kegg-bin/show_pathway?ko00860/K02492%09red/K10960%09red/K13071%09red/K01698%09red/K04035%09red/K18010%09red/K02259%09red/K03403%09red/K01885%09red/K13606%09red/K01772%09red/K00510%09red/K01719%09red/K01599%09red
Cell cycle - Caulobacter	KEGG PATHWAY	ko04112	12	226	0.0152436	0.181399	Cluster-172075.156224|Cluster-172075.127473|Cluster-172075.156221|Cluster-172075.156222|Cluster-172075.163937|Cluster-172075.163939|Cluster-172075.162397|Cluster-172075.132601|Cluster-172075.156219|Cluster-172075.132608|Cluster-172075.163756|Cluster-172075.156212	http://www.genome.jp/kegg-bin/show_pathway?ko04112/K01358%09red/K03544%09red
Protein processing in endoplasmic reticulum	KEGG PATHWAY	ko04141	109	3530	0.0197161	0.211792	Cluster-172075.122102|Cluster-172075.169246|Cluster-172075.205595|Cluster-172075.177210|Cluster-172075.202218|Cluster-172075.154881|Cluster-172075.125729|Cluster-172075.177197|Cluster-172075.157697|Cluster-172075.192253|Cluster-172075.194181|Cluster-172075.166938|Cluster-172075.126482|Cluster-172075.126481|Cluster-172075.106748|Cluster-172075.149269|Cluster-172075.118271|Cluster-172075.175816|Clu…	http://www.genome.jp/kegg-bin/show_pathway?ko04141/K10597%09red/K06689%09red/K14007%09red/K13984%09red/K10661%09red/K10666%09red/K08852%09red/K10636%09red/K10839%09red/K10085%09red/K14026%09red/K09487%09red/K03868%09red/K08653%09red/K10956%09red/K09518%09red/K07151%09red/K14003%09red/K01230%09red/K08288%09red/K14005%09red/K08054%09red/K12666%09red/K04523%09red/K03094%09red/K10084%09red/K07953%09r…
Pentose and glucuronate interconversions	KEGG PATHWAY	ko00040	28	726	0.0213572	0.211792	Cluster-172075.64606|Cluster-172075.64605|Cluster-172075.79209|Cluster-172075.175071|Cluster-172075.44911|Cluster-172075.158234|Cluster-172075.69154|Cluster-172075.175060|Cluster-172075.130656|Cluster-172075.158254|Cluster-172075.72365|Cluster-172075.157936|Cluster-172075.157935|Cluster-172075.79926|Cluster-172075.198247|Cluster-172075.198249|Cluster-172075.216487|Cluster-172075.198246|Cluster-17…	http://www.genome.jp/kegg-bin/show_pathway?ko00040/K00854%09red/K16190%09red/K00963%09red/K01805%09red/K00008%09red/K00128%09red/K01051%09red/K01783%09red/K12447%09red/K00011%09red/K00012%09red
Carotenoid biosynthesis	KEGG PATHWAY	ko00906	12	247	0.027262	0.249552	Cluster-172075.197876|Cluster-172075.198541|Cluster-172075.65538|Cluster-172075.183293|Cluster-172075.197878|Cluster-172075.153346|Cluster-172075.166103|Cluster-172075.183766|Cluster-172075.157395|Cluster-172075.134379|Cluster-172075.198538|Cluster-172075.87038	http://www.genome.jp/kegg-bin/show_pathway?ko00906/K14593%09red/K09840%09red/K09843%09red/K02291%09red/K15746%09red/K06443%09red/K09839%09red
Ubiquinone and other terpenoid-quinone biosynthesis	KEGG PATHWAY	ko00130	17	408	0.0350468	0.282058	Cluster-172075.203214|Cluster-172075.104291|Cluster-172075.153083|Cluster-172075.162788|Cluster-172075.189980|Cluster-172075.75390|Cluster-172075.199843|Cluster-172075.199839|Cluster-172075.181963|Cluster-172075.124448|Cluster-172075.105752|Cluster-172075.199842|Cluster-172075.175257|Cluster-172075.153084|Cluster-172075.124444|Cluster-172075.100786|Cluster-172075.192472	http://www.genome.jp/kegg-bin/show_pathway?ko00130/K14760%09red/K01661%09red/K06127%09red/K12502%09red/K02552%09red/K00815%09red/K09833%09red/K01904%09red
Circadian rhythm - plant	KEGG PATHWAY	ko04712	17	412	0.0377303	0.282058	Cluster-172075.172415|Cluster-172075.104208|Cluster-172075.233155|Cluster-172075.170562|Cluster-172075.160088|Cluster-172075.177937|Cluster-172075.175305|Cluster-172075.57896|Cluster-172075.224888|Cluster-172075.103570|Cluster-172075.144053|Cluster-172075.177940|Cluster-172075.174737|Cluster-172075.158909|Cluster-172075.164706|Cluster-172075.136322|Cluster-172075.75167	http://www.genome.jp/kegg-bin/show_pathway?ko04712/K10143%09red/K12119%09red/K03097%09red/K16241%09red/K12116%09red/K16166%09red/K12115%09red/K12130%09red/K12126%09red/K12125%09red/K12124%09red/K12127%09red/K12129%09red
Carbon fixation in photosynthetic organisms	KEGG PATHWAY	ko00710	51	1552	0.0379237	0.282058	Cluster-172075.162976|Cluster-7925.0|Cluster-172075.194546|Cluster-172075.161387|Cluster-172075.194542|Cluster-172075.113087|Cluster-172075.30604|Cluster-160252.0|Cluster-172075.160254|Cluster-172075.30603|Cluster-172075.155740|Cluster-172075.126564|Cluster-172075.195308|Cluster-172075.69269|Cluster-172075.237732|Cluster-172075.201013|Cluster-172075.155769|Cluster-172075.195304|Cluster-172075.195…	http://www.genome.jp/kegg-bin/show_pathway?ko00710/K00855%09red/K00134%09red/K01803%09red/K01100%09red/K14272%09red/K01601%09red/K01783%09red/K00927%09red/K01807%09red/K03841%09red/K01623%09red/K00029%09red/K05298%09red/K00615%09red/K00025%09red/K01602%09red/K01595%09red/K00026%09red/K01610%09red
Monoterpenoid biosynthesis	KEGG PATHWAY	ko00902	5	77	0.0512105	0.34635	Cluster-172075.101222|Cluster-172075.122299|Cluster-172075.101224|Cluster-172075.107101|Cluster-172075.99803	http://www.genome.jp/kegg-bin/show_pathway?ko00902/K15095%09red
Peroxisome	KEGG PATHWAY	ko04146	47	1448	0.052389	0.34635	Cluster-172075.128627|Cluster-162687.0|Cluster-172075.59390|Cluster-172075.145621|Cluster-172075.165795|Cluster-172075.125543|Cluster-172075.197939|Cluster-172075.197938|Cluster-172075.162225|Cluster-172075.107958|Cluster-172075.197936|Cluster-172075.197935|Cluster-172075.135135|Cluster-172075.193678|Cluster-172075.174216|Cluster-172075.159149|Cluster-172075.173942|Cluster-172075.143801|Cluster-1…	http://www.genome.jp/kegg-bin/show_pathway?ko04146/K03781%09red/K13348%09red/K06664%09red/K12663%09red/K11517%09red/K12261%09red/K17879%09red/K04564%09red/K04565%09red/K00232%09red/K00477%09red/K01578%09red/K00830%09red/K13237%09red/K01897%09red/K13341%09red/K13342%09red/K13343%09red/K13346%09red/K00031%09red
Phenylpropanoid biosynthesis	KEGG PATHWAY	ko00940	40	1225	0.0641861	0.402008	Cluster-172075.87858|Cluster-159955.0|Cluster-172075.181153|Cluster-172075.91865|Cluster-172075.168859|Cluster-172075.163516|Cluster-172075.163514|Cluster-172075.191419|Cluster-172075.163060|Cluster-172075.151242|Cluster-172075.140168|Cluster-172075.109365|Cluster-172075.107758|Cluster-172075.124444|Cluster-172075.136150|Cluster-172075.131574|Cluster-172075.212246|Cluster-172075.131571|Cluster-17…	http://www.genome.jp/kegg-bin/show_pathway?ko00940/K00588%09red/K13066%09red/K01188%09red/K00083%09red/K12355%09red/K12356%09red/K01904%09red/K09755%09red/K05349%09red/K18368%09red/K00430%09red
Glyoxylate and dicarboxylate metabolism	KEGG PATHWAY	ko00630	53	1694	0.0687955	0.409333	Cluster-172075.194625|Cluster-172075.119509|Cluster-172075.228309|Cluster-172075.114294|Cluster-172075.159326|Cluster-172075.195308|Cluster-162687.0|Cluster-172075.201013|Cluster-172075.117251|Cluster-172075.159581|Cluster-172075.159582|Cluster-172075.195305|Cluster-172075.206277|Cluster-172075.163257|Cluster-172075.174216|Cluster-172075.115936|Cluster-172075.80574|Cluster-164795.0|Cluster-172075…	http://www.genome.jp/kegg-bin/show_pathway?ko00630/K15918%09red/K11517%09red/K01915%09red/K01681%09red/K00600%09red/K01602%09red/K00830%09red/K01601%09red/K19269%09red/K00626%09red/K03781%09red/K00284%09red/K00281%09red/K01647%09red/K02437%09red/K14272%09red/K15893%09red/K18121%09red/K00382%09red/K00025%09red/K00605%09red/K00122%09red/K00026%09red
FL0vsTL0.DEG_KEGG_pathway_enrichment_result---top 20 KEGG terms
#Term	Database	ID	Input number	Background number	P-Value	Corrected P-Value	Input	Hyperlink
Plant hormone signal transduction	KEGG PATHWAY	ko04075	82	1324	5.3439e-06	0.00063058	Cluster-172075.152659|Cluster-172075.111112|Cluster-172075.166627|Cluster-172075.188708|Cluster-172075.187813|Cluster-172075.153125|Cluster-172075.165350|Cluster-172075.166628|Cluster-172075.198649|Cluster-172075.175654|Cluster-172075.93418|Cluster-172075.156945|Cluster-172075.171193|Cluster-172075.133884|Cluster-172075.133885|Cluster-172075.142759|Cluster-172075.126857|Cluster-172075.93414|Clust…	http://www.genome.jp/kegg-bin/show_pathway?ko04075/K14486%09red/K14487%09red/K14484%09red/K14488%09red/K13946%09red/K13416%09red/K14431%09red/K14513%09red/K14514%09red/K14515%09red/K14517%09red/K14494%09red/K14497%09red/K14496%09red/K14491%09red/K14490%09red/K14493%09red/K16189%09red/K14498%09red/K14503%09red/K14502%09red/K14500%09red/K14509%09red/K14508%09red
Glycosphingolipid biosynthesis - globo series	KEGG PATHWAY	ko00603	17	132	1.87699e-05	0.00110742	Cluster-172075.122257|Cluster-172075.252940|Cluster-172075.185460|Cluster-172075.171350|Cluster-172075.184280|Cluster-172075.232649|Cluster-172075.184279|Cluster-172075.56604|Cluster-172075.253043|Cluster-172075.99683|Cluster-172075.99682|Cluster-172075.99685|Cluster-172075.99684|Cluster-172075.186461|Cluster-172075.107870|Cluster-172075.204605|Cluster-172075.186464	http://www.genome.jp/kegg-bin/show_pathway?ko00603/K07407%09red/K12373%09red/K01988%09red
Carotenoid biosynthesis	KEGG PATHWAY	ko00906	24	247	3.21298e-05	0.00126377	Cluster-172075.197876|Cluster-172075.183098|Cluster-172075.155363|Cluster-172075.184340|Cluster-172075.197870|Cluster-172075.197871|Cluster-172075.197878|Cluster-172075.201495|Cluster-172075.120185|Cluster-172075.153273|Cluster-172075.44800|Cluster-172075.166996|Cluster-172075.184037|Cluster-172075.211811|Cluster-172075.139722|Cluster-172075.198538|Cluster-172075.181257|Cluster-172075.181256|Clus…	http://www.genome.jp/kegg-bin/show_pathway?ko00906/K14593%09red/K09840%09red/K15747%09red/K09843%09red/K17911%09red/K02291%09red/K06444%09red/K09835%09red/K06443%09red/K09839%09red/K09838%09red
Porphyrin and chlorophyll metabolism	KEGG PATHWAY	ko00860	40	545	5.03397e-05	0.00148502	Cluster-172075.105206|Cluster-172075.161006|Cluster-172075.37156|Cluster-172075.186851|Cluster-172075.154574|Cluster-172075.171693|Cluster-172075.159974|Cluster-172075.182617|Cluster-172075.185665|Cluster-172075.54790|Cluster-172075.140123|Cluster-172075.203627|Cluster-172075.185668|Cluster-172075.155521|Cluster-172075.47666|Cluster-172075.47664|Cluster-172075.47665|Cluster-172075.127127|Cluster-…	http://www.genome.jp/kegg-bin/show_pathway?ko00860/K02492%09red/K13071%09red/K08101%09red/K04035%09red/K01749%09red/K19073%09red/K02259%09red/K01698%09red/K18010%09red/K02495%09red/K03403%09red/K01885%09red/K13606%09red/K01845%09red/K01772%09red/K00510%09red/K03405%09red/K01599%09red
DNA replication	KEGG PATHWAY	ko03030	39	583	0.000360397	0.00840712	Cluster-172075.54653|Cluster-172075.188820|Cluster-172075.183259|Cluster-172075.107889|Cluster-172075.131878|Cluster-172075.193483|Cluster-172075.137994|Cluster-172075.131877|Cluster-172075.215040|Cluster-172075.113209|Cluster-172075.149377|Cluster-172075.195940|Cluster-172075.187137|Cluster-172075.78959|Cluster-172075.139763|Cluster-172075.158668|Cluster-172075.114152|Cluster-172075.117871|Clust…	http://www.genome.jp/kegg-bin/show_pathway?ko03030/K10756%09red/K02320%09red/K10754%09red/K10755%09red/K02685%09red/K10743%09red/K02684%09red/K07466%09red/K10747%09red/K02210%09red/K10745%09red/K02324%09red/K02209%09red/K10739%09red/K03504%09red
Nucleotide excision repair	KEGG PATHWAY	ko03420	46	733	0.000427481	0.00840712	Cluster-172075.157678|Cluster-172075.166815|Cluster-172075.196317|Cluster-172075.157679|Cluster-172075.188820|Cluster-172075.144221|Cluster-172075.154269|Cluster-172075.157675|Cluster-172075.107889|Cluster-172075.190488|Cluster-172075.193483|Cluster-172075.137994|Cluster-172075.215040|Cluster-172075.113209|Cluster-172075.188244|Cluster-172075.106748|Cluster-172075.78959|Cluster-172075.104146|Clus…	http://www.genome.jp/kegg-bin/show_pathway?ko03420/K10756%09red/K03142%09red/K10754%09red/K10140%09red/K03868%09red/K10844%09red/K10845%09red/K07466%09red/K10849%09red/K10747%09red/K10839%09red/K10610%09red/K10755%09red/K02324%09red/K10570%09red/K03144%09red/K10846%09red/K06634%09red/K10739%09red/K03504%09red
Ubiquitin mediated proteolysis	KEGG PATHWAY	ko04120	93	1807	0.000734914	0.0123885	Cluster-172075.117853|Cluster-172075.207535|Cluster-172075.202218|Cluster-172075.107996|Cluster-172075.156964|Cluster-172075.104241|Cluster-172075.195904|Cluster-172075.106748|Cluster-172075.149269|Cluster-172075.196332|Cluster-172075.218593|Cluster-172075.126717|Cluster-172075.186352|Cluster-172075.152905|Cluster-172075.152907|Cluster-172075.228311|Cluster-172075.99978|Cluster-172075.161998|Clus…	http://www.genome.jp/kegg-bin/show_pathway?ko04120/K10583%09red/K10590%09red/K06689%09red/K10579%09red/K04554%09red/K10570%09red/K10571%09red/K12456%09red/K03868%09red/K10592%09red/K10599%09red/K03353%09red/K03350%09red/K03357%09red/K03354%09red/K04506%09red/K10581%09red/K10140%09red/K10144%09red/K03094%09red/K10589%09red/K10588%09red/K10610%09red/K10573%09red/K03363%09red/K03178%09red/K10260%09r…
Thiamine metabolism	KEGG PATHWAY	ko00730	16	178	0.00132706	0.0189116	Cluster-172075.210410|Cluster-172075.194811|Cluster-172075.165543|Cluster-172075.124613|Cluster-172075.150572|Cluster-172075.160218|Cluster-172075.134542|Cluster-172075.163981|Cluster-172075.165544|Cluster-172075.161472|Cluster-172075.206565|Cluster-172075.178247|Cluster-172075.208950|Cluster-172075.160224|Cluster-172075.160221|Cluster-172075.160220	http://www.genome.jp/kegg-bin/show_pathway?ko00730/K14153%09red/K03147%09red/K06928%09red/K01662%09red
Amino sugar and nucleotide sugar metabolism	KEGG PATHWAY	ko00520	76	1454	0.00144241	0.0189116	Cluster-172075.157635|Cluster-172075.159898|Cluster-172075.198260|Cluster-172075.158016|Cluster-172075.144043|Cluster-172075.184843|Cluster-172075.45226|Cluster-172075.93308|Cluster-172075.102596|Cluster-172075.99683|Cluster-172075.99682|Cluster-172075.173487|Cluster-172075.164468|Cluster-172075.201816|Cluster-172075.99685|Cluster-172075.99684|Cluster-172075.143099|Cluster-172075.164467|Cluster-1…	http://www.genome.jp/kegg-bin/show_pathway?ko00520/K00972%09red/K00975%09red/K12373%09red/K01810%09red/K00621%09red/K12450%09red/K08678%09red/K08679%09red/K00963%09red/K00012%09red/K17497%09red/K00965%09red/K00966%09red/K00847%09red/K18677%09red/K00844%09red/K00820%09red/K12446%09red/K12447%09red/K12448%09red/K10046%09red/K01809%09red/K00326%09red/K13648%09red/K01835%09red/K01784%09red/K13379%09r…
Flavonoid biosynthesis	KEGG PATHWAY	ko00941	18	227	0.00251375	0.0296622	Cluster-172075.163316|Cluster-172075.185776|Cluster-172075.171550|Cluster-172075.136877|Cluster-172075.177173|Cluster-172075.136894|Cluster-172075.173427|Cluster-172075.136876|Cluster-172075.136875|Cluster-172075.162101|Cluster-172075.171153|Cluster-172075.136889|Cluster-172075.171155|Cluster-172075.169849|Cluster-172075.227783|Cluster-172075.160769|Cluster-172075.155578|Cluster-172075.136885	http://www.genome.jp/kegg-bin/show_pathway?ko00941/K13065%09red/K08695%09red/K13082%09red/K00475%09red/K05277%09red/K09754%09red/K05278%09red/K05280%09red
Phenylalanine, tyrosine and tryptophan biosynthesis	KEGG PATHWAY	ko00400	33	551	0.004925	0.0528319	Cluster-172075.83821|Cluster-172075.203214|Cluster-172075.183988|Cluster-172075.142667|Cluster-172075.85800|Cluster-172075.198973|Cluster-172075.100786|Cluster-172075.191255|Cluster-172075.95044|Cluster-172075.170071|Cluster-172075.85801|Cluster-172075.183141|Cluster-172075.164786|Cluster-172075.168369|Cluster-172075.164784|Cluster-172075.143621|Cluster-172075.185373|Cluster-172075.185370|Cluster…	http://www.genome.jp/kegg-bin/show_pathway?ko00400/K06001%09red/K01695%09red/K00891%09red/K01696%09red/K01817%09red/K00811%09red/K01735%09red/K00815%09red/K01626%09red/K01850%09red/K05359%09red/K15227%09red/K01609%09red
Basal transcription factors	KEGG PATHWAY	ko03022	32	546	0.0073964	0.0727313	Cluster-172075.157678|Cluster-172075.157679|Cluster-172075.157450|Cluster-172075.137837|Cluster-172075.157673|Cluster-172075.202893|Cluster-172075.157675|Cluster-172075.180897|Cluster-172075.177190|Cluster-172075.157385|Cluster-172075.166999|Cluster-172075.169668|Cluster-172075.193308|Cluster-172075.142268|Cluster-172075.104146|Cluster-172075.45146|Cluster-172075.112677|Cluster-172075.112676|Clus…	http://www.genome.jp/kegg-bin/show_pathway?ko03022/K03142%09red/K03123%09red/K10844%09red/K10845%09red/K03144%09red/K03124%09red/K03127%09red/K03135%09red/K03120%09red/K03130%09red/K03122%09red/K06634%09red/K03129%09red/K03128%09red/K03138%09red
Peroxisome	KEGG PATHWAY	ko04146	70	1448	0.0113843	0.0976369	Cluster-172075.227191|Cluster-172075.185257|Cluster-172075.188478|Cluster-172075.145621|Cluster-172075.165794|Cluster-172075.92234|Cluster-172075.125543|Cluster-172075.210230|Cluster-172075.197939|Cluster-172075.179408|Cluster-172075.180929|Cluster-172075.162225|Cluster-172075.197933|Cluster-172075.185809|Cluster-172075.206015|Cluster-172075.59390|Cluster-172075.197662|Cluster-172075.197940|Clust…	http://www.genome.jp/kegg-bin/show_pathway?ko04146/K11517%09red/K03781%09red/K13348%09red/K13347%09red/K17879%09red/K04564%09red/K04565%09red/K01578%09red/K13237%09red/K01897%09red/K13343%09red/K13345%09red/K13346%09red/K00031%09red/K12663%09red/K12261%09red/K00869%09red/K13354%09red/K13338%09red/K00477%09red/K00232%09red/K03426%09red/K07513%09red
Mismatch repair	KEGG PATHWAY	ko03430	25	413	0.011584	0.0976369	Cluster-172075.188820|Cluster-172075.172178|Cluster-172075.107889|Cluster-172075.193483|Cluster-172075.117650|Cluster-172075.137994|Cluster-172075.215040|Cluster-172075.203087|Cluster-172075.139763|Cluster-172075.158668|Cluster-172075.250512|Cluster-172075.19900|Cluster-172075.170984|Cluster-172075.170986|Cluster-172075.204940|Cluster-172075.87826|Cluster-172075.190064|Cluster-172075.204934|Clust…	http://www.genome.jp/kegg-bin/show_pathway?ko03430/K10756%09red/K10754%09red/K10755%09red/K10858%09red/K07466%09red/K08739%09red/K10747%09red/K10739%09red/K03504%09red
Sulfur relay system	KEGG PATHWAY	ko04122	11	138	0.0153945	0.121103	Cluster-172075.110068|Cluster-172075.107741|Cluster-172075.110062|Cluster-172075.110064|Cluster-172075.110066|Cluster-172075.147597|Cluster-172075.102855|Cluster-172075.163527|Cluster-172075.170143|Cluster-172075.198740|Cluster-172075.159186	http://www.genome.jp/kegg-bin/show_pathway?ko04122/K03635%09red/K14169%09red/K14168%09red/K12161%09red/K00566%09red
Protein processing in endoplasmic reticulum	KEGG PATHWAY	ko04141	152	3530	0.0174118	0.128412	Cluster-172075.122102|Cluster-172075.169246|Cluster-172075.178119|Cluster-172075.169248|Cluster-172075.178117|Cluster-172075.207535|Cluster-172075.177210|Cluster-172075.202218|Cluster-172075.116507|Cluster-172075.181638|Cluster-172075.186974|Cluster-172075.180899|Cluster-172075.125729|Cluster-172075.156964|Cluster-172075.177197|Cluster-172075.147221|Cluster-172075.192253|Cluster-172075.209185|Clu…	http://www.genome.jp/kegg-bin/show_pathway?ko04141/K12670%09red/K06689%09red/K13984%09red/K10661%09red/K10666%09red/K04554%09red/K08852%09red/K09518%09red/K07342%09red/K09517%09red/K09487%09red/K03868%09red/K08653%09red/K10956%09red/K14001%09red/K10839%09red/K07151%09red/K14009%09red/K14003%09red/K13250%09red/K01230%09red/K14006%09red/K14007%09red/K14004%09red/K14005%09red/K12666%09red/K04523%09r…
Ascorbate and aldarate metabolism	KEGG PATHWAY	ko00053	32	597	0.022261	0.154518	Cluster-172075.155360|Cluster-172075.157635|Cluster-172075.177498|Cluster-172075.116932|Cluster-172075.110264|Cluster-172075.110265|Cluster-172075.201816|Cluster-172075.190704|Cluster-172075.152366|Cluster-172075.198260|Cluster-172075.163111|Cluster-172075.170226|Cluster-172075.198249|Cluster-172075.101814|Cluster-172075.101812|Cluster-172075.207777|Cluster-172075.198246|Cluster-172075.203181|Clu…	http://www.genome.jp/kegg-bin/show_pathway?ko00053/K17744%09red/K18649%09red/K08232%09red/K00128%09red/K12447%09red/K00012%09red/K00423%09red/K10046%09red/K10047%09red/K00434%09red
Glycosphingolipid biosynthesis - ganglio series	KEGG PATHWAY	ko00604	7	79	0.0303011	0.19338	Cluster-172075.99683|Cluster-172075.99682|Cluster-172075.99685|Cluster-172075.99684|Cluster-172075.186461|Cluster-172075.204605|Cluster-172075.186464	http://www.genome.jp/kegg-bin/show_pathway?ko00604/K12373%09red
Homologous recombination	KEGG PATHWAY	ko03440	25	455	0.0311375	0.19338	Cluster-172075.188820|Cluster-172075.107889|Cluster-172075.193483|Cluster-172075.215040|Cluster-172075.88724|Cluster-172075.188301|Cluster-172075.158668|Cluster-172075.122459|Cluster-172075.197622|Cluster-172075.204111|Cluster-172075.199345|Cluster-172075.250512|Cluster-172075.212090|Cluster-172075.111754|Cluster-172075.19900|Cluster-172075.87826|Cluster-172075.191107|Cluster-172075.110556|Cluste…	http://www.genome.jp/kegg-bin/show_pathway?ko03440/K08991%09red/K10880%09red/K10901%09red/K10865%09red/K07466%09red/K03553%09red/K10875%09red/K10739%09red/K03504%09red
N-Glycan biosynthesis	KEGG PATHWAY	ko00510	27	510	0.0377081	0.222478	Cluster-172075.122102|Cluster-172075.118271|Cluster-172075.232459|Cluster-172075.142438|Cluster-172075.130031|Cluster-172075.106878|Cluster-172075.127878|Cluster-172075.194181|Cluster-172075.89095|Cluster-172075.127616|Cluster-172075.175814|Cluster-172075.85113|Cluster-172075.85110|Cluster-172075.156241|Cluster-172075.175813|Cluster-172075.169216|Cluster-172075.130021|Cluster-172075.130029|Cluste…	http://www.genome.jp/kegg-bin/show_pathway?ko00510/K03843%09red/K12666%09red/K07441%09red/K03846%09red/K03844%09red/K03845%09red/K03848%09red/K07151%09red/K12670%09red/K01228%09red/K07252%09red/K01231%09red/K01230%09red
FL2vsTL2.DEG_KEGG_pathway_enrichment_result---top 20 KEGG terms
#Term	Database	ID	Input number	Background number	P-Value	Corrected P-Value	Input	Hyperlink
Starch and sucrose metabolism	KEGG PATHWAY	ko00500	95	1822	5.21e-09	6.15e-07	Cluster-172075.125854|Cluster-172075.162563|Cluster-172075.161341|Cluster-172075.162461|Cluster-172075.187568|Cluster-172075.105334|Cluster-172075.212245|Cluster-172075.212244|Cluster-172075.143099|Cluster-172075.125847|Cluster-172075.174936|Cluster-154404.0|Cluster-172075.153241|Cluster-172075.183533|Cluster-172075.148520|Cluster-172075.87345|Cluster-172075.91018|Cluster-172075.125409|Cluster-17…	http://www.genome.jp/kegg-bin/show_pathway?ko00500/K00975%09red/K01177%09red/K16055%09red/K01810%09red/K01176%09red/K01187%09red/K01835%09red/K01188%09red/K00703%09red/K00705%09red/K00688%09red/K08678%09red/K00963%09red/K00012%09red/K01087%09red/K15920%09red/K00844%09red/K01184%09red/K01193%09red/K13648%09red/K00700%09red/K01051%09red/K08679%09red/K05349%09red/K00696%09red/K00695%09red
Thiamine metabolism	KEGG PATHWAY	ko00730	19	178	1.36e-06	8e-05	Cluster-172075.210410|Cluster-172075.84774|Cluster-172075.165544|Cluster-172075.150572|Cluster-172075.206565|Cluster-172075.190139|Cluster-172075.160218|Cluster-172075.134542|Cluster-172075.224553|Cluster-172075.165543|Cluster-172075.47831|Cluster-172075.47830|Cluster-172075.77494|Cluster-172075.162527|Cluster-172075.208950|Cluster-172075.178247|Cluster-172075.58096|Cluster-172075.160220|Cluster-…	http://www.genome.jp/kegg-bin/show_pathway?ko00730/K03147%09red/K03146%09red/K01662%09red/K06928%09red/K14153%09red/K00949%09red
Photosynthesis	KEGG PATHWAY	ko00195	31	436	3.29e-06	0.000129338	Cluster-172075.109991|Cluster-172075.48750|Cluster-172075.139267|Cluster-172075.200301|Cluster-159800.0|Cluster-163719.0|Cluster-172075.147907|Cluster-172075.87213|Cluster-172075.71058|Cluster-172075.157838|Cluster-172075.159125|Cluster-172075.125147|Cluster-163106.1|Cluster-172075.165866|Cluster-160789.0|Cluster-172075.71714|Cluster-172075.83494|Cluster-172075.220370|Cluster-172075.161344|Cluste…	http://www.genome.jp/kegg-bin/show_pathway?ko00195/K02694%09red/K02695%09red/K02115%09red/K02693%09red/K02698%09red/K02699%09red/K02703%09red/K02701%09red/K02641%09red/K02721%09red/K02723%09red/K03541%09red/K02109%09red/K08905%09red/K08902%09red/K14332%09red/K08901%09red/K02636%09red/K03542%09red/K02717%09red/K02716%09red/K02638%09red/K02639%09red
Photosynthesis - antenna proteins	KEGG PATHWAY	ko00196	20	213	4.38e-06	0.000129338	Cluster-172075.220372|Cluster-172075.76752|Cluster-172075.220371|Cluster-172075.110427|Cluster-172075.92517|Cluster-172075.216797|Cluster-172075.203062|Cluster-172075.107495|Cluster-172075.161514|Cluster-172075.114418|Cluster-172075.117731|Cluster-172075.161036|Cluster-172075.167869|Cluster-172075.30577|Cluster-172075.104453|Cluster-172075.116659|Cluster-163758.0|Cluster-172075.222176|Cluster-172…	http://www.genome.jp/kegg-bin/show_pathway?ko00196/K08909%09red/K08908%09red/K08907%09red/K08915%09red/K08914%09red/K08917%09red/K08916%09red/K08910%09red/K08913%09red/K08912%09red
Galactose metabolism	KEGG PATHWAY	ko00052	43	786	2.64e-05	0.000623002	Cluster-172075.112505|Cluster-172075.129660|Cluster-172075.111253|Cluster-172075.125854|Cluster-172075.137781|Cluster-172075.223028|Cluster-172075.161341|Cluster-172075.161365|Cluster-172075.17854|Cluster-172075.171349|Cluster-172075.17856|Cluster-172075.17857|Cluster-172075.160754|Cluster-172075.169083|Cluster-163738.0|Cluster-172075.157936|Cluster-172075.198246|Cluster-172075.113293|Cluster-172…	http://www.genome.jp/kegg-bin/show_pathway?ko00052/K00965%09red/K00850%09red/K01187%09red/K00844%09red/K01835%09red/K00963%09red/K18819%09red/K01785%09red/K12447%09red/K01784%09red/K07407%09red/K01193%09red/K00011%09red/K06617%09red
Plant hormone signal transduction	KEGG PATHWAY	ko04075	62	1324	4.8e-05	0.00094481	Cluster-172075.152659|Cluster-172075.150316|Cluster-172075.187813|Cluster-172075.138642|Cluster-172075.165350|Cluster-172075.175654|Cluster-172075.70817|Cluster-172075.171193|Cluster-172075.142759|Cluster-172075.170895|Cluster-172075.126857|Cluster-172075.173801|Cluster-172075.177521|Cluster-172075.131609|Cluster-172075.218929|Cluster-172075.138644|Cluster-172075.170315|Cluster-172075.146456|Clus…	http://www.genome.jp/kegg-bin/show_pathway?ko04075/K14486%09red/K14487%09red/K14497%09red/K14496%09red/K14491%09red/K14490%09red/K14431%09red/K14500%09red/K14493%09red/K16189%09red/K13416%09red/K14508%09red/K14494%09red/K13463%09red/K14502%09red/K14503%09red/K14498%09red/K13422%09red/K14515%09red/K14484%09red/K14517%09red
Amino sugar and nucleotide sugar metabolism	KEGG PATHWAY	ko00520	63	1454	0.0003168	0.00534034	Cluster-172075.92131|Cluster-172075.92132|Cluster-172075.158016|Cluster-172075.144043|Cluster-172075.164590|Cluster-172075.93308|Cluster-172075.111253|Cluster-172075.164468|Cluster-172075.137668|Cluster-172075.143099|Cluster-172075.221069|Cluster-172075.164467|Cluster-172075.204605|Cluster-172075.115711|Cluster-172075.165992|Cluster-172075.161341|Cluster-172075.157936|Cluster-172075.174510|Cluste…	http://www.genome.jp/kegg-bin/show_pathway?ko00520/K00972%09red/K00975%09red/K12373%09red/K01810%09red/K00621%09red/K12450%09red/K01183%09red/K01835%09red/K08679%09red/K00963%09red/K00012%09red/K17497%09red/K00965%09red/K15920%09red/K00844%09red/K12446%09red/K12447%09red/K12448%09red/K01809%09red/K00326%09red/K13648%09red/K08678%09red/K01784%09red
Porphyrin and chlorophyll metabolism	KEGG PATHWAY	ko00860	30	545	0.000366091	0.00539985	Cluster-172075.155052|Cluster-172075.154574|Cluster-172075.184808|Cluster-162497.0|Cluster-172075.159974|Cluster-172075.184803|Cluster-172075.171693|Cluster-172075.162300|Cluster-172075.184805|Cluster-172075.188326|Cluster-172075.185668|Cluster-172075.103458|Cluster-172075.47666|Cluster-172075.121530|Cluster-172075.127127|Cluster-172075.166591|Cluster-172075.149718|Cluster-172075.128716|Cluster-1…	http://www.genome.jp/kegg-bin/show_pathway?ko00860/K02492%09red/K10960%09red/K13071%09red/K01698%09red/K04035%09red/K19073%09red/K18010%09red/K02259%09red/K00231%09red/K01845%09red/K01885%09red/K13606%09red/K01772%09red/K00510%09red/K01599%09red
Glycosphingolipid biosynthesis - globo series	KEGG PATHWAY	ko00603	12	132	0.000448092	0.00587499	Cluster-172075.122257|Cluster-172075.252940|Cluster-172075.185460|Cluster-172075.171350|Cluster-172075.184280|Cluster-172075.184279|Cluster-172075.129660|Cluster-172075.113293|Cluster-172075.171349|Cluster-172075.186461|Cluster-172075.204605|Cluster-172075.186464	http://www.genome.jp/kegg-bin/show_pathway?ko00603/K07407%09red/K12373%09red/K01988%09red
Carotenoid biosynthesis	KEGG PATHWAY	ko00906	17	247	0.000702916	0.0082944	Cluster-172075.197876|Cluster-172075.197877|Cluster-172075.197874|Cluster-172075.201495|Cluster-172075.65538|Cluster-172075.141257|Cluster-172075.198540|Cluster-172075.224256|Cluster-172075.197878|Cluster-172075.155363|Cluster-172075.156992|Cluster-172075.87040|Cluster-172075.166103|Cluster-172075.157395|Cluster-172075.153273|Cluster-172075.86172|Cluster-172075.87039	http://www.genome.jp/kegg-bin/show_pathway?ko00906/K15746%09red/K09843%09red/K02291%09red/K09840%09red/K06443%09red/K09839%09red/K09838%09red
Terpenoid backbone biosynthesis	KEGG PATHWAY	ko00900	36	751	0.00114092	0.0122389	Cluster-172075.96360|Cluster-172075.153330|Cluster-172075.208950|Cluster-172075.82730|Cluster-172075.224553|Cluster-172075.150572|Cluster-172075.167449|Cluster-172075.84283|Cluster-172075.172005|Cluster-172075.163259|Cluster-172075.97547|Cluster-172075.48384|Cluster-172075.137819|Cluster-172075.112737|Cluster-172075.99470|Cluster-172075.91651|Cluster-172075.99472|Cluster-172075.223674|Cluster-172…	http://www.genome.jp/kegg-bin/show_pathway?ko00900/K15892%09red/K10960%09red/K15891%09red/K01662%09red/K15889%09red/K00021%09red/K05954%09red/K05955%09red/K08658%09red/K14066%09red/K00099%09red/K13789%09red/K01770%09red/K01641%09red/K00919%09red/K00626%09red/K11778%09red
Diterpenoid biosynthesis	KEGG PATHWAY	ko00904	11	132	0.00146752	0.0144306	Cluster-172075.157234|Cluster-172075.157235|Cluster-172075.157238|Cluster-172075.202120|Cluster-172075.213798|Cluster-172075.40097|Cluster-172075.164319|Cluster-172075.40091|Cluster-172075.59854|Cluster-172075.59855|Cluster-172075.138317	http://www.genome.jp/kegg-bin/show_pathway?ko00904/K04125%09red/K17961%09red/K04121%09red/K04123%09red
Ubiquitin mediated proteolysis	KEGG PATHWAY	ko04120	67	1807	0.00780509	0.0708462	Cluster-172075.117854|Cluster-172075.222800|Cluster-172075.180003|Cluster-172075.66096|Cluster-172075.165451|Cluster-172075.154269|Cluster-172075.182905|Cluster-172075.123210|Cluster-172075.202218|Cluster-172075.230178|Cluster-172075.87174|Cluster-172075.10407|Cluster-172075.85460|Cluster-172075.156964|Cluster-172075.134224|Cluster-172075.87178|Cluster-172075.194768|Cluster-172075.116455|Cluster-…	http://www.genome.jp/kegg-bin/show_pathway?ko04120/K10583%09red/K06689%09red/K10601%09red/K10577%09red/K10573%09red/K12456%09red/K03868%09red/K03869%09red/K03350%09red/K03351%09red/K03357%09red/K04506%09red/K10581%09red/K10140%09red/K10144%09red/K03094%09red/K10588%09red/K04554%09red/K10592%09red/K10610%09red/K10143%09red/K03873%09red/K10688%09red/K03347%09red/K03348%09red/K10684%09red/K10686%09r…
Sulfur relay system	KEGG PATHWAY	ko04122	8	138	0.0395821	0.333621	Cluster-172075.110068|Cluster-172075.110061|Cluster-172075.110062|Cluster-172075.170143|Cluster-172075.147597|Cluster-172075.163527|Cluster-172075.159186|Cluster-172075.198740	http://www.genome.jp/kegg-bin/show_pathway?ko04122/K03635%09red/K14169%09red/K14168%09red/K12161%09red
Fatty acid biosynthesis	KEGG PATHWAY	ko00061	28	726	0.0447684	0.352178	Cluster-172075.185213|Cluster-172075.197939|Cluster-172075.197938|Cluster-172075.163773|Cluster-172075.162225|Cluster-172075.163771|Cluster-172075.197936|Cluster-172075.163778|Cluster-172075.209709|Cluster-172075.162393|Cluster-172075.188613|Cluster-172075.169745|Cluster-172075.167373|Cluster-172075.189001|Cluster-172075.167643|Cluster-172075.95926|Cluster-172075.95927|Cluster-172075.95922|Cluste…	http://www.genome.jp/kegg-bin/show_pathway?ko00061/K10781%09red/K02372%09red/K00059%09red/K01961%09red/K01897%09red/K11262%09red/K00208%09red/K09458%09red
Flavonoid biosynthesis	KEGG PATHWAY	ko00941	11	227	0.0512492	0.377963	Cluster-172075.154155|Cluster-172075.185776|Cluster-172075.173427|Cluster-172075.136894|Cluster-172075.136877|Cluster-172075.162101|Cluster-172075.136889|Cluster-172075.154551|Cluster-172075.155583|Cluster-172075.169850|Cluster-172075.183938	http://www.genome.jp/kegg-bin/show_pathway?ko00941/K13065%09red/K08695%09red/K00475%09red/K09754%09red/K00588%09red/K05278%09red/K05280%09red
Cutin, suberine and wax biosynthesis	KEGG PATHWAY	ko00073	9	180	0.0630064	0.437338	Cluster-172075.137353|Cluster-172075.137352|Cluster-172075.130841|Cluster-172075.148436|Cluster-172075.139276|Cluster-172075.157850|Cluster-172075.157851|Cluster-172075.103189|Cluster-172075.162172	http://www.genome.jp/kegg-bin/show_pathway?ko00073/K17991%09red/K13356%09red/K13407%09red/K15400%09red/K15403%09red/K15398%09red
N-Glycan biosynthesis	KEGG PATHWAY	ko00510	20	510	0.0700761	0.452456	Cluster-172075.175814|Cluster-172075.118271|Cluster-172075.156241|Cluster-172075.118293|Cluster-172075.184783|Cluster-172075.194183|Cluster-172075.169216|Cluster-172075.125066|Cluster-172075.130021|Cluster-172075.169213|Cluster-172075.86888|Cluster-172075.91245|Cluster-172075.142438|Cluster-172075.127616|Cluster-172075.130031|Cluster-172075.122102|Cluster-172075.82873|Cluster-172075.106878|Cluste…	http://www.genome.jp/kegg-bin/show_pathway?ko00510/K03843%09red/K12666%09red/K07441%09red/K03846%09red/K07432%09red/K03844%09red/K00729%09red/K03848%09red/K07151%09red/K12670%09red/K01228%09red/K01230%09red
Glutathione metabolism	KEGG PATHWAY	ko00480	41	1191	0.0759381	0.452456	Cluster-172075.155360|Cluster-172075.205886|Cluster-172075.211118|Cluster-172075.179760|Cluster-172075.182827|Cluster-172075.145389|Cluster-172075.205889|Cluster-172075.153724|Cluster-172075.128642|Cluster-172075.44039|Cluster-172075.44037|Cluster-172075.205891|Cluster-172075.127234|Cluster-172075.165034|Cluster-172075.179754|Cluster-172075.240375|Cluster-172075.85965|Cluster-172075.85964|Cluster…	http://www.genome.jp/kegg-bin/show_pathway?ko00480/K01256%09red/K00432%09red/K00799%09red/K00797%09red/K10807%09red/K01919%09red/K00033%09red/K00434%09red/K00036%09red
SNARE interactions in vesicular transport	KEGG PATHWAY	ko04130	12	274	0.0768968	0.452456	Cluster-172075.159215|Cluster-172075.136369|Cluster-172075.168580|Cluster-172075.205996|Cluster-172075.184056|Cluster-172075.195287|Cluster-172075.158203|Cluster-172075.136370|Cluster-172075.174002|Cluster-172075.123274|Cluster-172075.227795|Cluster-172075.212810	http://www.genome.jp/kegg-bin/show_pathway?ko04130/K08490%09red/K08486%09red/K08498%09red/K08506%09red/K08507%09red/K08517%09red/K08516%09red
